# Supplementary material for: Novel biological aqua crust enhances in situ metal(loid) bioremediation driven by phototrophic/diazotrophic biofilm
Source: Microbiome. 2023 May 18;11:110. doi: 10.1186/s40168-023-01549-3 (PMC10193787; doi:10.1186/s40168-023-01549-3)
Supplement: Supplementary file 3 — Additional file 2: Table S1. The mean relative abundances of the high-abundant microbiota in the biological aqua crust and source tailings. Table S2. Summary of the sample names for amplicon and metagenome analysis. Table S3. Summary of the quality controlled and assemblage metagenomic data in studied BAC. Table S4. Summary of the MAGs information in studied biological aqua crust. Table S5. Summary of the biofilm genes in MAGs of studied biological aqua crust. Table S6. Genes involving in CAZyme secretion of the biological aqua crust. Table S7. Genes encoding extracellular peptidase in selected MAGs of the biological aqua crust. Table S8. Genes related to the secretion type of biological aqua crust. Table S9. Genes related to the metabolic pathways of biological aqua crust. [file 40168_2023_1549_MOESM2_ESM.xlsx]

## Sheet: Table S1 taxa
Table S1. The mean relative abundances of the high-abundant microbiota in the biological aqua crust and source tailings.
top 10	family	Phylum	B0	B1	B2
1	Cytophagales	Bacteroidota	0.000514012	0.123249	0.221283
2	Leptolyngbyaceae	Cyanobacteria	0.00401326	0.104066	0.102107
3	Rhodobacteraceae	Proteobacteria	0.00240485	0.0853958	0.070056
4	JG30-KF-CM45	Chloroflexi	0.0983961	0.00202015	0.00264384
5	Gaiellaceae	Actinobacteriota	0.0905633	0.00176189	0.000735302
6	Acidiferrobacteraceae	Proteobacteria	0.0881967	0.00160242	0.000366092
7	Pseudanabaenaceae	Cyanobacteria	0.000187139	0.0770974	0.00505645
8	A4b	Chloroflexi	0.00157383	0.0246917	0.0559809
9	KD4-96	Chloroflexi	0.0791904	0.00188544	0.00103181
10	RD017	Cyanobacteria	0.000735299	0.023798	0.0550266
The B0 stand for the source tailings, and the BAC of B1-2 represent the biological aqua crust in mine drainage (n = 5).

## Sheet: Table S2 design
Table S2. Summary of the sample names for amplicon and metagenome analysis
Sample ID	Group	Type	Amplicon	Metagenome	Binning
C1	B0	mine tailings	Yes	No
C2	B0	mine tailings	Yes	No
C3	B0	mine tailings	Yes	No
C4	B0	mine tailings	Yes	No
C5	B0	mine tailings	Yes	No
UB1	B1	biological aqua crust	Yes	Yes	Yes
UB2	B1	biological aqua crust	Yes	Yes	Yes
UB3	B1	biological aqua crust	Yes	Yes	Yes
UB4	B1	biological aqua crust	Yes	No
UB5	B1	biological aqua crust	Yes	No
DB1	B2	biological aqua crust	Yes	Yes	Yes
DB2	B2	biological aqua crust	Yes	Yes	Yes
DB3	B2	biological aqua crust	Yes	Yes	Yes
DB4	B2	biological aqua crust	Yes	No
DB5	B2	biological aqua crust	Yes	No
The BAC of B1-2 represent the biological aqua crust in mine drainage (n = 5).

## Sheet: Table S3 QC
Table S3. Summary of the quality controlled and assemblage metagenomic data in studied BAC.
Group ID	Sample ID	Raw data (bp)	Clean Reads (bp)	GC(%)	Q30(%)	Merged Reads	Predicted Reads	Non-redundant gene set
B1	UB1	24551771654	63933379	58	94	1259058	1825236	5834387
B1	UB2	20345889806	58212082	56	93.8	1174948	1687624
B1	UB3	24563562006	65465297	58.9	94.7	1520403	2177596
B2	DB1	24572920830	64614167	57.1	93.7	1325986	1877150
B2	DB2	24575651340	64218877	58.2	93.5	1412230	2030899
B2	DB3	24574183454	64908820	56.3	94.5	1236245	1742409
Total		143183979090	381352622			7928870	11340914	5834387
The BAC of B1-2 represent the biological aqua crust in mine drainage (n = 5).

## Sheet: Table S4 MAG info.
Table S4. Summary of the MAGs information in studied biological aqua crust.
ID	MAGs_Id	Marker_lineage	Completeness %	Contamination %	Genome_size	N50	GC%	UB1	UB2	UB3	DB1	DB2	DB3	classification
1	bins.1	o__Cytophagales (UID2936)	97.86	2.38	3360877	201509	38.2	0.0374665	0.0186125	0.0253067	0.0208978	0.0353833	0.0105411	d__Bacteria;p__Bacteroidota;c__Bacteroidia;o__Cytophagales;f__UBA9547;g__;s__
2	bins.113	o__Rhizobiales (UID3447)	98.99	1.55	3142258	204232	64.7	0.015165	0.0152284	0.0207055	0.0131579	0.0126369	0.0140548	d__Bacteria;p__Proteobacteria;c__Alphaproteobacteria;o__Rhizobiales;f__Rhodomicrobiaceae;g__;s__
3	bins.114	p__Cyanobacteria (UID2182)	91.21	1.18	6637253	45013	47.6	0.0107047	0.00930626	0.00766871	0.0100619	0.0084246	0.0112439	d__Bacteria;p__Cyanobacteria;c__Cyanobacteriia;o__Elainellales;f__Elainellaceae;g__;s__
4	bins.117	k__Bacteria (UID2565)	96.12	1.16	6139123	155202	65.8	0.00356824	0.00338409	0.00383436	0.00464396	0.00336984	0.00421644	d__Bacteria;p__Planctomycetota;c__Planctomycetes;o__Isosphaerales;f__Isosphaeraceae;g__;s__
5	bins.12	o__Rhodospirillales (UID3754)	92.58	4.27	4368072	13323	67.1	0.0107047	0.00846024	0.00920245	0.00928793	0.0101095	0.00632467	d__Bacteria;p__Proteobacteria;c__Alphaproteobacteria;o__Rhodospirillales;f__Rhodospirillaceae;g__GCA-2737725;s__
6	bins.121	k__Bacteria (UID1452)	98.18	0.91	5019610	46767	46.5	0.00713649	0.00338409	0.00230061	0.00386997	0.00336984	0.0035137	d__Bacteria;p__Chloroflexota;c__Anaerolineae;o__SBR1031;f__A4b;g__GCA-2794515;s__
7	bins.129	c__Alphaproteobacteria (UID3305)	95.65	1.09	4089989	39652	63.8	0.0044603	0.00507614	0.0053681	0.00464396	0.00505476	0.00421644	d__Bacteria;p__Proteobacteria;c__Alphaproteobacteria;o__Elsterales;f__Elsteraceae;g__RDXE01;s__RDXE01 sp004292755
8	bins.134	k__Bacteria (UID2982)	96.56	0.68	4686905	64129	53.8	0.0044603	0.00169205	0.00920245	0.00154799	0.00252738	0.00140548	d__Bacteria;p__Verrucomicrobiota;c__Verrucomicrobiae;o__Opitutales;f__Verruco-01;g__;s__
9	bins.137	k__Bacteria (UID2495)	95.6	4.4	3616123	148105	68.5	0.0249777	0.00930626	0.00613497	0.0108359	0.00758214	0.00632467	d__Bacteria;p__Gemmatimonadota;c__Gemmatimonadetes;o__Gemmatimonadales;f__GWC2-71-9;g__Palsa-1233;s__
10	bins.142	c__Alphaproteobacteria (UID3422)	96.21	2.25	4093175	159850	62.8	0.0160571	0.0160745	0.017638	0.0162539	0.0126369	0.0126493	d__Bacteria;p__Proteobacteria;c__Alphaproteobacteria;o__Caulobacterales;f__Hyphomonadaceae;g__;s__
11	bins.144	p__Bacteroidetes (UID2591)	98.36	2.38	3501140	34276	46.6	0.00267618	0.00338409	0.00306748	0.00232198	0.00168492	0.00210822	d__Bacteria;p__Bacteroidota;c__Bacteroidia;o__Chitinophagales;f__Chitinophagaceae;g__;s__
12	bins.148	k__Bacteria (UID3187)	93.96	2.14	7990848	31604	62.7	0.00356824	0.00338409	0.00383436	0.00386997	0.00505476	0.00281096	d__Bacteria;p__Acidobacteriota;c__Blastocatellia;o__UBA7656;f__;g__;s__
13	bins.15	o__Cytophagales (UID2937)	96.15	3.03	6725882	39934	40.2	0.12132	0.148054	0.0958589	0.217492	0.174389	0.26915	d__Bacteria;p__Bacteroidota;c__Bacteroidia;o__Cytophagales;f__Microscillaceae;g__;s__
14	bins.150	p__Bacteroidetes (UID2591)	96.8	0.78	3877754	18132	41.2	0.00267618	0.00338409	0.00230061	0.00154799	0.00168492	0.00140548	d__Bacteria;p__Bacteroidota;c__Bacteroidia;o__Chitinophagales;f__Chitinophagaceae;g__Flavihumibacter;s__
15	bins.154	p__Bacteroidetes (UID2591)	96.55	2.14	4893215	18267	41.9	0.00267618	0.00507614	0.00383436	0.00386997	0.00505476	0.0035137	d__Bacteria;p__Bacteroidota;c__Bacteroidia;o__Chitinophagales;f__Chitinophagaceae;g__;s__
16	bins.157	k__Bacteria (UID3187)	91.23	3.03	6524724	111825	64.5	0.00535236	0.00507614	0.00843558	0.00619195	0.0084246	0.00562193	d__Bacteria;p__Acidobacteriota;c__Acidobacteriae;o__Bryobacterales;f__Bryobacteraceae;g__;s__
17	bins.158	k__Bacteria (UID2495)	93.41	2.2	2964316	149091	66.1	0.00624442	0.0118443	0.0168712	0.00464396	0.00505476	0.00281096	d__Bacteria;p__Gemmatimonadota;c__Gemmatimonadetes;o__Gemmatimonadales;f__GWC2-71-9;g__Palsa-1233;s__
18	bins.163	p__Bacteroidetes (UID2605)	94.29	0.48	3928824	426310	33	0.00802855	0.00846024	0.00766871	0.00773994	0.00505476	0.00281096	d__Bacteria;p__Bacteroidota;c__Bacteroidia;o__AKYH767;f__B-17BO;g__;s__
19	bins.169	k__Bacteria (UID2982)	96.62	0.68	3921680	48898	52.3	0.0044603	0.00253807	0.00153374	0.00232198	0.00252738	0.00140548	d__Bacteria;p__Verrucomicrobiota;c__Verrucomicrobiae;o__Pedosphaerales;f__SXQI01;g__;s__
20	bins.171	p__Bacteroidetes (UID2591)	94.01	2.53	7662642	50012	46.7	0.00535236	0.00761421	0.0053681	0.00309598	0.00252738	0.00281096	d__Bacteria;p__Bacteroidota;c__Bacteroidia;o__Chitinophagales;f__Saprospiraceae;g__Haliscomenobacter;s__
21	bins.184	f__Xanthomonadaceae (UID4214)	93.98	1.92	3431399	13458	66.6	0.0107047	0.0549915	0.0590491	0.00619195	0.0336984	0.0126493	d__Bacteria;p__Proteobacteria;c__Gammaproteobacteria;o__Xanthomonadales;f__Xanthomonadaceae;g__GCA-002840015;s__
22	bins.185	k__Bacteria (UID1453)	91.45	0.57	4335903	136467	44.7	0.00356824	0.00592217	0.00460123	0.00386997	0.00168492	0.00140548	d__Bacteria;p__Cyanobacteria;c__Vampirovibrionia;o__Obscuribacterales;f__Obscuribacteraceae;g__;s__
23	bins.190	k__Bacteria (UID2565)	96.59	0	4341791	312735	65.9	0.00535236	0.00423012	0.00613497	0.00464396	0.00926706	0.00632467	d__Bacteria;p__Planctomycetota;c__Phycisphaerae;o__Phycisphaerales;f__SM1A02;g__F1-120-MAGs238;s__
24	bins.192	k__Bacteria (UID1452)	97.09	1.82	6283053	39825	58.1	0.00267618	0.00253807	0.00230061	0.00386997	0.0042123	0.0035137	d__Bacteria;p__Chloroflexota;c__Anaerolineae;o__SBR1031;f__A4b;g__OLB13;s__
25	bins.194	k__Bacteria (UID2495)	98.82	0	4863930	61161	32.8	0.00356824	0.00338409	0.00383436	0.00232198	0.00252738	0.00140548	d__Bacteria;p__Spirochaetota;c__Leptospirae;o__Leptospirales;f__Leptospiraceae;g__;s__
26	bins.196	c__Gammaproteobacteria (UID4266)	90.98	2.91	1632183	33584	39.3	0.00535236	0.00846024	0.00843558	0.00541796	0.00505476	0.00421644	d__Bacteria;p__Proteobacteria;c__Gammaproteobacteria;o__Diplorickettsiales;f__Diplorickettsiaceae;g__;s__
27	bins.199	k__Bacteria (UID2495)	91.4	2.56	5624280	11612	69.4	0.0044603	0.00338409	0.00460123	0.00386997	0.0042123	0.00281096	d__Bacteria;p__Gemmatimonadota;c__Gemmatimonadetes;o__Gemmatimonadales;f__GWC2-71-9;g__;s__
28	bins.201	o__Rhizobiales (UID3447)	95.32	2.98	3796119	169939	65	0.0374665	0.0473773	0.0498466	0.0441176	0.0278012	0.0330288	d__Bacteria;p__Proteobacteria;c__Alphaproteobacteria;o__Rhizobiales;f__Hyphomicrobiaceae;g__;s__
29	bins.205	k__Bacteria (UID2565)	92.75	3.93	6550053	16352	62.2	0.00267618	0.00253807	0.00230061	0.00386997	0.00336984	0.00281096	d__Bacteria;p__Planctomycetota;c__Planctomycetes;o__Planctomycetales;f__Planctomycetaceae;g__;s__
30	bins.209	k__Bacteria (UID2495)	94.51	1.3	1669582	20857	34.1	0.00267618	0.00507614	0.00306748	0.00309598	0.00168492	0.00210822	d__Bacteria;p__Proteobacteria;c__Alphaproteobacteria;o__Rickettsiales;f__UBA8987;g__;s__
31	bins.21	k__Bacteria (UID2495)	92.63	1.1	2055089	163182	50	0.00356824	0.00338409	0.00230061	0.00386997	0.00252738	0.00210822	d__Bacteria;p__Proteobacteria;c__Alphaproteobacteria;o__Rickettsiales;f__SXRF01;g__;s__
32	bins.216	o__Rickettsiales (UID3809)	97.39	0.47	1352873	28378	35	0.00267618	0.00507614	0.00383436	0.00773994	0.00336984	0.00491918	d__Bacteria;p__Proteobacteria;c__Alphaproteobacteria;o__Rickettsiales;f__Rickettsiaceae;g__;s__
33	bins.218	o__Rhizobiales (UID3447)	90.59	4.3	3121372	66566	67.7	0.0133809	0.0118443	0.0161043	0.0131579	0.0117944	0.0154603	d__Bacteria;p__Proteobacteria;c__Alphaproteobacteria;o__Rhizobiales;f__Hyphomicrobiaceae;g__;s__
34	bins.22	k__Bacteria (UID2495)	95.6	4.21	3960322	20207	70.8	0.00624442	0.00592217	0.00690184	0.00541796	0.00505476	0.00421644	d__Bacteria;p__Gemmatimonadota;c__Gemmatimonadetes;o__Gemmatimonadales;f__GWC2-71-9;g__;s__
35	bins.221	k__Bacteria (UID1452)	92.73	0	4727971	317400	60.9	0.0044603	0.00338409	0.00306748	0.00851393	0.0101095	0.0147576	d__Bacteria;p__Chloroflexota;c__Anaerolineae;o__SBR1031;f__A4b;g__OLB15;s__
36	bins.222	o__Cytophagales (UID2937)	93.97	1.93	3019522	16922	35.9	0.00267618	0.00338409	0.00230061	0.00232198	0.00252738	0.00210822	d__Bacteria;p__Bacteroidota;c__Bacteroidia;o__Cytophagales;f__Thermonemataceae;g__Raineya;s__
37	bins.233	k__Bacteria (UID2565)	97.85	2.33	3944416	163243	69.7	0.00981267	0.00592217	0.00613497	0.00851393	0.00589722	0.00491918	d__Bacteria;p__Sumerlaeota;c__Sumerlaeia;o__SLMS01;f__SLMS01;g__;s__
38	bins.234	k__Bacteria (UID2982)	91.25	0.68	2743642	23082	58.4	0.00802855	0.0109983	0.0122699	0.00851393	0.0134794	0.00421644	d__Bacteria;p__Verrucomicrobiota;c__Verrucomicrobiae;o__;f__;g__;s__
39	bins.235	k__Bacteria (UID3187)	92.31	2.47	6931706	78368	53.4	0.00624442	0.00507614	0.00383436	0.00232198	0.00336984	0.00210822	d__Bacteria;p__Acidobacteriota;c__Blastocatellia;o__Pyrinomonadales;f__;g__;s__
40	bins.237	k__Bacteria (UID2495)	94.38	3.56	3712760	13176	53.4	0.00267618	0.00338409	0.00230061	0.00232198	0.00168492	0.00140548	d__Bacteria;p__Sumerlaeota;c__Sumerlaeia;o__SLMS01;f__;g__;s__
41	bins.238	p__Bacteroidetes (UID2591)	90.15	0.49	3456818	428162	44.6	0.00356824	0.00253807	0.00383436	0.00464396	0.00336984	0.00210822	d__Bacteria;p__Bacteroidota;c__Bacteroidia;o__Chitinophagales;f__;g__;s__
42	bins.242	k__Bacteria (UID3187)	95.85	2.78	3338711	34291	58.1	0.0205174	0.0126904	0.0153374	0.00619195	0.010952	0.00491918	d__Bacteria;p__Nitrospirota;c__Nitrospiria;o__Nitrospirales;f__Nitrospiraceae;g__Nitrospira;s__Nitrospira sp002331335
43	bins.245	c__Deltaproteobacteria (UID3216)	96.27	2.15	8547134	70155	70.4	0.00535236	0.00507614	0.00383436	0.00464396	0.00336984	0.00281096	d__Bacteria;p__Myxococcota;c__Myxococcia;o__Myxococcales;f__Myxococcaceae;g__;s__
44	bins.254	o__Rhizobiales (UID3447)	93.1	4.01	3412500	220542	63.9	0.0249777	0.0245347	0.0291411	0.0232198	0.020219	0.021785	d__Bacteria;p__Proteobacteria;c__Alphaproteobacteria;o__Rhizobiales;f__Hyphomicrobiaceae;g__Hyphomicrobium;s__
45	bins.261	o__Rickettsiales (UID3809)	95.26	3.79	1508016	18217	34.1	0.00267618	0.00507614	0.00383436	0.00696594	0.00252738	0.0035137	d__Bacteria;p__Proteobacteria;c__Alphaproteobacteria;o__Rickettsiales;f__UBA1997;g__UBA2645;s__
46	bins.265	o__Rickettsiales (UID3809)	96.01	4.74	1347292	14715	36.3	0.00178412	0.00253807	0.00153374	0.00232198	0.00168492	0.00210822	d__Bacteria;p__Proteobacteria;c__Alphaproteobacteria;o__Rickettsiales;f__Rickettsiaceae;g__;s__
47	bins.27	k__Bacteria (UID2495)	95.6	2.75	3276606	50464	74	0.0169492	0.00592217	0.0130368	0.00696594	0.0176917	0.0119466	d__Bacteria;p__Gemmatimonadota;c__Gemmatimonadetes;o__Gemmatimonadales;f__GWC2-71-9;g__;s__
48	bins.290	k__Bacteria (UID2495)	97.8	0	1871138	227868	54.4	0.00535236	0.00423012	0.0107362	0.00464396	0.00589722	0.00421644	d__Bacteria;p__Proteobacteria;c__Alphaproteobacteria;o__Rickettsiales;f__SXRF01;g__;s__
49	bins.294	c__Gammaproteobacteria (UID4754)	92.95	2.05	4483128	28088	61.9	0.0044603	0.0101523	0.00460123	0.00386997	0.0042123	0.0035137	d__Bacteria;p__Proteobacteria;c__Gammaproteobacteria;o__Enterobacterales;f__Aeromonadaceae;g__Aeromonas;s__Aeromonas hydrophila
50	bins.295	k__Bacteria (UID2570)	91.24	0.55	5542118	90467	54.9	0.00267618	0.00507614	0.00230061	0.00232198	0.00252738	0.00210822	d__Bacteria;p__Bacteroidota;c__Bacteroidia;o__J057;f__J057;g__;s__
51	bins.302	p__Cyanobacteria (UID2182)	95.52	4.37	6623928	38576	49.2	0.0178412	0.0160745	0.0145706	0.0154799	0.0185341	0.0252987	d__Bacteria;p__Cyanobacteria;c__Cyanobacteriia;o__Leptolyngbyales;f__Leptolyngbyaceae;g__JSC-12;s__
52	bins.307	c__Deltaproteobacteria (UID3216)	92.04	1.94	6563627	142585	59.3	0.00535236	0.00676819	0.00230061	0.00309598	0.0042123	0.0035137	d__Bacteria;p__Myxococcota;c__Polyangia;o__Polyangiales;f__Polyangiaceae;g__;s__
53	bins.310	p__Bacteroidetes (UID2591)	90.95	2.48	4974887	11440	51	0.00178412	0.00169205	0.00230061	0.00386997	0.00252738	0.00210822	d__Bacteria;p__Bacteroidota;c__Bacteroidia;o__Chitinophagales;f__Saprospiraceae;g__M3007;s__
54	bins.312	o__Sphingomonadales (UID3310)	99.53	1.54	2980741	97630	63	0.00981267	0.0109983	0.0130368	0.0116099	0.0084246	0.00913563	d__Bacteria;p__Proteobacteria;c__Alphaproteobacteria;o__Sphingomonadales;f__Sphingomonadaceae;g__Sphingopyxis;s__
55	bins.32	k__Bacteria (UID2495)	92.31	1.1	1858131	94144	59.3	0.00535236	0.00423012	0.0053681	0.00464396	0.00336984	0.00773015	d__Bacteria;p__Proteobacteria;c__Alphaproteobacteria;o__Rickettsiales;f__UBA3002;g__QFOX01;s__
56	bins.322	c__Alphaproteobacteria (UID3305)	93.93	2.88	1967135	67277	55.3	0.00356824	0.00338409	0.00766871	0.00464396	0.00336984	0.00421644	d__Bacteria;p__Proteobacteria;c__Alphaproteobacteria;o__Micavibrionales_A;f__;g__;s__
57	bins.323	p__Bacteroidetes (UID2591)	98.27	1.07	6067265	128099	46.1	0.0178412	0.0253807	0.0168712	0.0294118	0.0143218	0.0245959	d__Bacteria;p__Bacteroidota;c__Bacteroidia;o__Chitinophagales;f__Saprospiraceae;g__M3007;s__
58	bins.324	k__Bacteria (UID1452)	91.67	1.85	2801954	36355	62.9	0.00267618	0.00338409	0.00460123	0.00696594	0.0042123	0.00562193	d__Bacteria;p__Armatimonadota;c__Fimbriimonadia;o__Fimbriimonadales;f__Fimbriimonadaceae;g__;s__
59	bins.327	k__Bacteria (UID1453)	94.87	4.84	6643370	53519	53.1	0.0044603	0.00507614	0.00306748	0.00232198	0.00168492	0.00140548	d__Bacteria;p__Cyanobacteria;c__Vampirovibrionia;o__Obscuribacterales;f__Obscuribacteraceae;g__Obscuribacter;s__
60	bins.329	c__Deltaproteobacteria (UID3216)	91.4	4.19	6821816	21263	71.3	0.00713649	0.00676819	0.0145706	0.00541796	0.00673968	0.00491918	d__Bacteria;p__Desulfobacterota_B;c__Binatia;o__HRBIN30;f__;g__;s__
61	bins.342	k__Bacteria (UID2565)	97.73	2.84	4898725	164234	64.9	0.00535236	0.00676819	0.0161043	0.00619195	0.00758214	0.00562193	d__Bacteria;p__Planctomycetota;c__Phycisphaerae;o__UBA1845;f__;g__;s__
62	bins.349	p__Cyanobacteria (UID2182)	93.87	0.24	5660981	115726	51.2	0.0169492	0.0177665	0.0107362	0.0123839	0.0134794	0.016163	d__Bacteria;p__Cyanobacteria;c__Cyanobacteriia;o__Leptolyngbyales;f__Leptolyngbyaceae;g__JSC-12;s__
63	bins.355	k__Bacteria (UID2565)	97.44	1.25	6413428	36169	63.2	0.00267618	0.00253807	0.00306748	0.00232198	0.00252738	0.00281096	d__Bacteria;p__Planctomycetota;c__Planctomycetes;o__Pirellulales;f__Pirellulaceae;g__SXOA01;s__
64	bins.359	o__Cytophagales (UID2936)	99.11	1.34	4191685	66691	34.1	0.00535236	0.00676819	0.00613497	0.00619195	0.00589722	0.0035137	d__Bacteria;p__Bacteroidota;c__Bacteroidia;o__Cytophagales;f__UBA9547;g__;s__
65	bins.361	k__Bacteria (UID3187)	100	0.87	4806114	177939	61.9	0.00624442	0.00507614	0.00690184	0.00541796	0.00589722	0.00702741	d__Bacteria;p__Acidobacteriota;c__Acidobacteriae;o__Bryobacterales;f__Bryobacteraceae;g__;s__
66	bins.372	k__Bacteria (UID2142)	96.58	2.28	5376231	72567	64.9	0.00267618	0.00338409	0.00306748	0.00464396	0.0042123	0.00281096	d__Bacteria;p__Deinococcota;c__Deinococci;o__Deinococcales;f__Thermaceae;g__Meiothermus;s__
67	bins.38	p__Bacteroidetes (UID2591)	97.92	2.53	5700371	22724	41.3	0.00267618	0.00253807	0.00153374	0.00154799	0.00168492	0.00210822	d__Bacteria;p__Bacteroidota;c__Bacteroidia;o__Chitinophagales;f__Saprospiraceae;g__;s__
68	bins.381	c__Deltaproteobacteria (UID3216)	95.81	4.52	7633441	303014	60.6	0.00356824	0.00592217	0.00690184	0.00309598	0.00252738	0.00210822	d__Bacteria;p__Myxococcota;c__Polyangia;o__Palsa-1104;f__Fen-1088;g__;s__
69	bins.39	p__Cyanobacteria (UID2182)	95.52	0.94	3777763	62068	43.5	0.0454951	0.0583756	0.0122699	0.00619195	0.00673968	0.00491918	d__Bacteria;p__Cyanobacteria;c__Cyanobacteriia;o__Pseudanabaenales;f__Pseudanabaenaceae;g__;s__
70	bins.403	k__Bacteria (UID2982)	91.78	2.74	3563732	627833	60.3	0.00624442	0.00423012	0.0107362	0.00386997	0.00673968	0.00421644	d__Bacteria;p__Verrucomicrobiota;c__Verrucomicrobiae;o__Opitutales;f__Opitutaceae;g__;s__
71	bins.411	k__Bacteria (UID3187)	92.17	0	4319991	105125	59.3	0.0231936	0.0169205	0.0230061	0.0224458	0.0176917	0.0245959	d__Bacteria;p__Acidobacteriota;c__Acidobacteriae;o__Bryobacterales;f__Bryobacteraceae;g__Bryobacter;s__
72	bins.412	k__Bacteria (UID2570)	98.09	1.09	5810809	104968	62.7	0.0401427	0.034687	0.0467791	0.0472136	0.0564448	0.0477864	d__Bacteria;p__Bacteroidota;c__Bacteroidia;o__J057;f__J057;g__;s__
73	bins.416	k__Bacteria (UID2570)	98.78	1.09	2836232	27964	62.4	0.00802855	0.00253807	0.00230061	0.00309598	0.00252738	0.00281096	d__Bacteria;p__Bacteroidota;c__Bacteroidia;o__J057;f__;g__;s__
74	bins.419	k__Bacteria (UID1452)	90.91	1.82	5813592	51959	58	0.0044603	0.00338409	0.00613497	0.00541796	0.00758214	0.00702741	d__Bacteria;p__Chloroflexota;c__Anaerolineae;o__SBR1031;f__A4b;g__OLB15;s__
75	bins.426	k__Bacteria (UID2495)	93.27	1.1	3321237	44860	68.5	0.0115968	0.00507614	0.00460123	0.00696594	0.00673968	0.0035137	d__Bacteria;p__Gemmatimonadota;c__Gemmatimonadetes;o__Gemmatimonadales;f__Gemmatimonadaceae;g__SCN-70-22;s__
76	bins.442	p__Bacteroidetes (UID2591)	96.04	0.35	4229028	122135	56.6	0.00267618	0.00253807	0.00306748	0.00309598	0.0160067	0.0175685	d__Bacteria;p__Bacteroidota;c__Bacteroidia;o__Chitinophagales;f__Saprospiraceae;g__M3007;s__
77	bins.46	o__Rickettsiales (UID3809)	90.24	0.95	1229324	9105	33.2	0.00356824	0.00338409	0.00230061	0.00154799	0.00168492	0.00140548	d__Bacteria;p__Proteobacteria;c__Alphaproteobacteria;o__Rickettsiales;f__Rickettsiaceae;g__;s__
78	bins.465	o__Rhodospirillales (UID3754)	96.19	2.74	4378463	69118	63.5	0.00713649	0.00676819	0.00690184	0.00619195	0.00926706	0.00491918	d__Bacteria;p__Proteobacteria;c__Alphaproteobacteria;o__Rhodospirillales;f__Rhodospirillaceae;g__GCA-2737725;s__
79	bins.469	o__Rhizobiales (UID3447)	96.8	1.61	5356918	68719	66.6	0.00802855	0.00761421	0.00843558	0.00696594	0.00758214	0.00632467	d__Bacteria;p__Proteobacteria;c__Alphaproteobacteria;o__Rhizobiales;f__Hyphomicrobiaceae;g__Ga0077555;s__
80	bins.472	k__Bacteria (UID2565)	97.73	0	3621829	129215	65.2	0.00535236	0.00423012	0.0053681	0.00541796	0.00673968	0.00421644	d__Bacteria;p__Planctomycetota;c__Phycisphaerae;o__Phycisphaerales;f__SM1A02;g__UBA2396;s__
81	bins.479	k__Bacteria (UID2495)	92.05	3.18	3631037	29925	70.6	0.00713649	0.00423012	0.00613497	0.00386997	0.00758214	0.0035137	d__Bacteria;p__Elusimicrobiota;c__Elusimicrobia;o__UBA1565;f__UBA9628;g__GWA2-66-18;s__
82	bins.48	k__Bacteria (UID3187)	92.4	1.81	7571548	30197	62.5	0.0044603	0.00253807	0.00383436	0.00309598	0.0042123	0.00210822	d__Bacteria;p__Acidobacteriota;c__Acidobacteriae;o__Bryobacterales;f__Bryobacteraceae;g__;s__
83	bins.484	k__Bacteria (UID3187)	91.03	2.56	5580781	29156	68	0.00535236	0.00338409	0.00306748	0.00309598	0.00252738	0.00210822	d__Bacteria;p__Acidobacteriota;c__Thermoanaerobaculia;o__UBA5704;f__UBA5704;g__;s__
84	bins.489	k__Bacteria (UID1452)	94.44	0.19	5163139	55499	62.3	0.00267618	0.00253807	0.00306748	0.00232198	0.00252738	0.00210822	d__Bacteria;p__Armatimonadota;c__BOG-944;o__Capsulimonadales;f__;g__;s__
85	bins.49	k__Bacteria (UID2565)	95.25	1.14	3115866	28761	69.1	0.0044603	0.00338409	0.00383436	0.00464396	0.00505476	0.00421644	d__Bacteria;p__Planctomycetota;c__Phycisphaerae;o__Phycisphaerales;f__SM1A02;g__UBA2402;s__
86	bins.490	c__Gammaproteobacteria (UID4266)	96.51	0	2307911	70361	40.3	0.00267618	0.00169205	0.00306748	0.00154799	0.00252738	0.00281096	d__Bacteria;p__Proteobacteria;c__Gammaproteobacteria;o__DSM-16500;f__DSM-16500;g__SCGC-AG-212-F23;s__
87	bins.493	k__Bacteria (UID1453)	96.43	2.56	2965452	162358	53.6	0.00624442	0.00338409	0.00306748	0.00386997	0.00505476	0.0035137	d__Bacteria;p__Cyanobacteria;c__Vampirovibrionia;o__Vampirovibrionales;f__Vampirovibrionaceae;g__;s__
88	bins.494	k__Bacteria (UID2982)	96.62	2.7	3153946	124580	60.5	0.0205174	0.00253807	0.0115031	0.00232198	0.00505476	0.0035137	d__Bacteria;p__Verrucomicrobiota;c__Verrucomicrobiae;o__Methylacidiphilales;f__;g__;s__
89	bins.495	k__Bacteria (UID2982)	100	1.69	3599472	247032	61.3	0.00356824	0.00338409	0.00613497	0.00386997	0.00505476	0.00491918	d__Bacteria;p__Verrucomicrobiota;c__Verrucomicrobiae;o__Chthoniobacterales;f__Terrimicrobiaceae;g__;s__
90	bins.503	k__Bacteria (UID1453)	90.09	2.56	2325056	9232	37.9	0.00178412	0.00253807	0.00153374	0.00232198	0.00168492	0.00210822	d__Bacteria;p__Cyanobacteria;c__Vampirovibrionia;o__Caenarcaniphilales;f__Caenarcanaceae;g__;s__
91	bins.509	o__Rhizobiales (UID3447)	96.59	3.95	5362867	67109	68.8	0.0160571	0.0126904	0.0191718	0.0154799	0.0193766	0.0196767	d__Bacteria;p__Proteobacteria;c__Alphaproteobacteria;o__Rhizobiales;f__Hyphomicrobiaceae;g__AWTP1-13;s__
92	bins.513	c__Alphaproteobacteria (UID3422)	94.27	0.83	3033362	30097	69.7	0.0178412	0.0160745	0.0207055	0.0255418	0.0185341	0.0231904	d__Bacteria;p__Proteobacteria;c__Alphaproteobacteria;o__Caulobacterales;f__Hyphomonadaceae;g__VFBF01;s__
93	bins.516	c__Betaproteobacteria (UID3971)	91.55	1.6	3954721	145768	62.5	0.0124888	0.0109983	0.0115031	0.0108359	0.0101095	0.00773015	d__Bacteria;p__Proteobacteria;c__Gammaproteobacteria;o__Burkholderiales;f__UKL13-2;g__;s__
94	bins.524	k__Bacteria (UID2565)	92.05	3.64	3077492	57539	69.9	0.00356824	0.00338409	0.0053681	0.00309598	0.0134794	0.00632467	d__Bacteria;p__Planctomycetota;c__Phycisphaerae;o__Phycisphaerales;f__SM1A02;g__UBA11155;s__
95	bins.527	c__Betaproteobacteria (UID3888)	100	0.03	2498180	309470	43.2	0.00267618	0.00423012	0.00230061	0.00232198	0.00336984	0.00140548	d__Bacteria;p__Proteobacteria;c__Gammaproteobacteria;o__Burkholderiales;f__Methylophilaceae;g__Methylophilus;s__
96	bins.59	p__Cyanobacteria (UID2182)	94.06	1.89	5195014	13737	50.5	0.00535236	0.00423012	0.00383436	0.00386997	0.00505476	0.00562193	d__Bacteria;p__Cyanobacteria;c__Cyanobacteriia;o__Neosynechococcales_A;f__Neosynechococcaceae_A;g__;s__
97	bins.61	k__Bacteria (UID2565)	96.4	4.14	8676025	19639	53	0.00178412	0.00169205	0.00153374	0.00232198	0.00252738	0.00281096	d__Bacteria;p__Planctomycetota;c__Planctomycetes;o__Pirellulales;f__Pirellulaceae;g__UBA11363;s__
98	bins.64	c__Alphaproteobacteria (UID3422)	92	2.38	3132412	95068	67.9	0.0169492	0.0143824	0.0184049	0.0131579	0.0126369	0.0133521	d__Bacteria;p__Proteobacteria;c__Alphaproteobacteria;o__Caulobacterales;f__Hyphomonadaceae;g__;s__
99	bins.68	p__Cyanobacteria (UID2182)	97.15	1.06	2665804	39776	48.2	0.00356824	0.00592217	0.00383436	0.00232198	0.00168492	0.00210822	d__Bacteria;p__Cyanobacteria;c__Cyanobacteriia;o__Pseudanabaenales;f__Pseudanabaenaceae;g__;s__
100	bins.69	k__Bacteria (UID2565)	98.78	0	5474968	108400	55.8	0.00178412	0.00169205	0.00153374	0.00309598	0.0042123	0.0035137	d__Bacteria;p__Planctomycetota;c__Planctomycetes;o__Pirellulales;f__;g__;s__
101	bins.75	k__Bacteria (UID1453)	92.66	0.85	1667095	1152868	44.5	0.00178412	0.00169205	0.00153374	0.00464396	0.00336984	0.00421644	d__Bacteria;p__Cyanobacteria;c__Vampirovibrionia;o__Caenarcaniphilales;f__Caenarcanaceae;g__;s__
102	bins.76	c__Deltaproteobacteria (UID3216)	97.42	4.8	9432581	66324	68.1	0.00535236	0.00423012	0.00460123	0.00386997	0.0042123	0.00421644	d__Bacteria;p__Myxococcota;c__Polyangia;o__Haliangiales;f__Haliangiaceae;g__;s__
103	bins.80	k__Bacteria (UID1453)	96.49	0	3801398	122407	51.5	0.0115968	0.0118443	0.0145706	0.0332817	0.0269587	0.0274069	d__Bacteria;p__Cyanobacteria;c__Cyanobacteriia;o__PCC-7336;f__JA-3-3Ab;g__;s__
104	bins.82	k__Bacteria (UID2495)	93.41	1.1	1942780	106572	55.6	0.0044603	0.00507614	0.00460123	0.00619195	0.0042123	0.0035137	d__Bacteria;p__Proteobacteria;c__Alphaproteobacteria;o__Rickettsiales;f__SXRF01;g__;s__
105	bins.83	c__Alphaproteobacteria (UID3305)	96.23	1.56	2229809	151749	49	0.00356824	0.00253807	0.00306748	0.00386997	0.00336984	0.00281096	d__Bacteria;p__Proteobacteria;c__Alphaproteobacteria;o__Micavibrionales_A;f__;g__;s__
106	bins.86	k__Bacteria (UID2570)	96.99	0.55	6944158	140611	46.4	0.00802855	0.0101523	0.00613497	0.0123839	0.0084246	0.00421644	d__Bacteria;p__Bacteroidota;c__Bacteroidia;o__J057;f__J057;g__;s__
107	bins.89	o__Actinomycetales (UID1593)	93.46	3.27	2156783	11529	66.5	0.00356824	0.00338409	0.00306748	0.00464396	0.0042123	0.0035137	d__Bacteria;p__Actinobacteriota;c__Actinomycetia;o__Actinomycetales;f__Microbacteriaceae;g__Yonghaparkia;s__
108	bins.91	k__Bacteria (UID2570)	97.27	0.55	3546824	959073	40.8	0.00535236	0.00507614	0.00460123	0.00928793	0.00673968	0.00702741	d__Bacteria;p__Bacteroidota;c__Chlorobia;o__Chlorobiales;f__Chloroherpetonaceae;g__;s__
109	bins.97	k__Bacteria (UID2565)	96.36	3.41	3270817	260060	71.1	0.0044603	0.00338409	0.00613497	0.00309598	0.010952	0.0119466	d__Bacteria;p__Planctomycetota;c__Phycisphaerae;o__Phycisphaerales;f__SM1A02;g__UBA2402;s__

## Sheet: Table S5 biofilm genes
Table S5. Summary of the biofilm genes in MAGs of studied biological aqua crust.
Taxonomy	ID	MAG	Prediction	SP.Sec.SPI.	OTHER	CS.Position	nr_evalue	nr_annotation	emapper_evalue	emapper_annotation	inter_annotation	inter_evalue	inter_IPR	cazyme_evalue	cazyme_annotation	biofilm related genes
Cyano	bins.302_ctg149_22	bin_302	OTHER	0.008241	0.991759		4.2e-126	WP_009554189.1 3',5'-cyclic-AMP phosphodiesterase [Oscillatoriales cyanobacterium JSC-12]_x0001_EKQ69955.1 putative phosphohydrolase [Oscillatoriales cyanobacterium JSC-12]	1.4e-112	Hydrolyzes cAMP to 5'-AMP. Plays an important regulatory role in modulating the intracellular concentration of cAMP, thereby influencing cAMP-dependent processes	3,5-cyclic adenosine monophosphate phosphodiesterase CpdA;;Calcineurin-like phosphoesterase domain, ApaH type	3.02e-94;7.74e-61;2e-17	IPR026575;;IPR004843	NA	NA	CpdA
Cyano	bins.327_ctg95_8	bin_327	OTHER	0.321157	0.678843		3.92e-87	WP_099091937.1 metallophosphoesterase [Paludisphaera borealis]_x0001_APW58977.1 3',5'-cyclic adenosine monophosphate phosphodiesterase CpdA [Paludisphaera borealis]	7.8e-76	Calcineurin-like phosphoesterase	;Calcineurin-like phosphoesterase domain, ApaH type	6.46e-41;2.9e-11	;IPR004843	6.33e-14	CBM32	CpdA
Cyano	bins.349_ctg106_110	bin_349	OTHER	0.006742	0.993258		5.35e-122	WP_009554189.1 3',5'-cyclic-AMP phosphodiesterase [Oscillatoriales cyanobacterium JSC-12]_x0001_EKQ69955.1 putative phosphohydrolase [Oscillatoriales cyanobacterium JSC-12]	1.3e-108	Hydrolyzes cAMP to 5'-AMP. Plays an important regulatory role in modulating the intracellular concentration of cAMP, thereby influencing cAMP-dependent processes	3,5-cyclic adenosine monophosphate phosphodiesterase CpdA;Calcineurin-like phosphoesterase domain, ApaH type;	9.81e-94;7.2e-17;3.49e-58	IPR026575;IPR004843;	NA	NA	CpdA
Cyano	bins.39_ctg24_16	bin_39	OTHER	0.003814	0.996186		2.21e-107	WP_094535527.1 3',5'-cyclic-AMP phosphodiesterase [Pseudanabaena sp. SR411]_x0001_OYQ62518.1 3',5'-cyclic-AMP phosphodiesterase [Pseudanabaena sp. SR411]	6.3e-63	Hydrolyzes cAMP to 5'-AMP. Plays an important regulatory role in modulating the intracellular concentration of cAMP, thereby influencing cAMP-dependent processes	Calcineurin-like phosphoesterase domain, ApaH type;;3,5-cyclic adenosine monophosphate phosphodiesterase CpdA	7.1e-11;8.09e-50;1.29e-66	IPR004843;;IPR026575	NA	NA	CpdA
Cyano	bins.349_ctg90_2	bin_349	OTHER	0.002457	0.997543		2.27e-39	WP_147914781.1 SafA/ExsA family spore coat assembly protein [Ottowia sp. GY511]_x0001_TXK23296.1 SafA/ExsA family spore coat assembly protein [Ottowia sp. GY511]	7.1e-32	Phage lysozyme	Lysozyme-like domain superfamily;LysM domain;LysM domain;Endolysin/autolysin;Glycoside hydrolase, family 24	4.09e-45;2.3e-05;1.4e-06;7.39e-63;2.5e-17	IPR023346;IPR018392;IPR018392;IPR033907;IPR002196	9.73e-32	GH24	ExsA
Cyano	bins.302_ctg207_11	bin_302	OTHER	0.010535	0.989465		1.08e-92	WP_106166222.1 VOC family protein [Chroococcidiopsis cubana]_x0001_PSB65952.1 hypothetical protein C7B79_03190 [Chroococcidiopsis cubana CCALA 043]_x0001_RUT10580.1 VOC family protein [Chroococcidiopsis cubana SAG 39.79]	3e-68	3-demethylubiquinone-9 3-methyltransferase	PhnB-like;Glyoxalase/Bleomycin resistance protein/Dihydroxybiphenyl dioxygenase;PhnB-like	1.44e-41;2.04e-48;2e-45	IPR028973;IPR029068;IPR028973	NA	NA	PhnB
Cyano	bins.327_ctg3_24	bin_327	OTHER	0.004829	0.995171		4.48e-65	WP_068409686.1 VOC family protein [Planctomyces sp. SH-PL62]_x0001_AMV36157.1 3-demethylubiquinone-9 3-methyltransferase [Planctomyces sp. SH-PL62]	1e-52	3-demethylubiquinone-9 3-methyltransferase	Glyoxalase/Bleomycin resistance protein/Dihydroxybiphenyl dioxygenase;PhnB-like	5.4e-33;9.5e-30	IPR029068;IPR028973	NA	NA	PhnB
Cyano	bins.327_ctg80_5	bin_327	OTHER	0.00871	0.99129		3.02e-36	WP_068409686.1 VOC family protein [Planctomyces sp. SH-PL62]_x0001_AMV36157.1 3-demethylubiquinone-9 3-methyltransferase [Planctomyces sp. SH-PL62]	8.7e-29	3-demethylubiquinone-9 3-methyltransferase	PhnB-like;Glyoxalase/Bleomycin resistance protein/Dihydroxybiphenyl dioxygenase	4.2e-23;5.96e-14	IPR028973;IPR029068	NA	NA	PhnB
Cyano	bins.39_ctg84_7	bin_39	OTHER	0.000441	0.999559		4.42e-195	ELS31279.1 RNA polymerase, sigma 28 subunit, FliA/WhiG subfamily [Pseudanabaena biceps PCC 7429]	9.4e-100	Belongs to the sigma-70 factor family	RNA polymerase sigma factor, region 3/4-like;RNA polymerase sigma factor, region 2;RNA polymerase sigma-70 region 3;RNA polymerase sigma-70 region 4;;RNA polymerase sigma factor, region 3/4-like;RNA polymerase sigma-70 like domain;RNA polymerase sigma-70 region 2;RNA polymerase sigma factor, region 2	4.8e-13;1.57e-05;2.1e-08;1.5e-10;5.64e-09;2.06e-13;6.4e-32;2.1e-14;1.55e-27	IPR013324;IPR013325;IPR007624;IPR007630;;IPR013324;IPR014284;IPR007627;IPR013325	NA	NA	sigma-FliA WhiG
Cyano	bins.302_ctg32_11	bin_302	OTHER	0.000686	0.999314		1.52e-134	WP_009555933.1 16S rRNA (adenine(1518)-N(6)/adenine(1519)-N(6))-dimethyltransferase RsmA [Oscillatoriales cyanobacterium JSC-12]_x0001_EKQ69018.1 dimethyladenosine transferase [Oscillatoriales cyanobacterium JSC-12]	3.7e-119	Specifically dimethylates two adjacent adenosines (A1518 and A1519) in the loop of a conserved hairpin near the 3'-end of 16S rRNA in the 30S particle. May play a critical role in biogenesis of 30S subunits	S-adenosyl-L-methionine-dependent methyltransferase;;Ribosomal RNA adenine dimethylase;Ribosomal RNA adenine methyltransferase KsgA/Erm	9.54e-69;7.53e-07;9.5e-79;4.6e-56	IPR029063;;IPR011530;IPR001737	NA	NA	RsmA
Cyano	bins.39_ctg10_120	bin_39	OTHER	0.000399	0.999601		4.43e-103	WP_015167585.1 16S rRNA (adenine(1518)-N(6)/adenine(1519)-N(6))-dimethyltransferase RsmA [Synechococcus sp. PCC 7502]_x0001_AFY72926.1 dimethyladenosine transferase [Synechococcus sp. PCC 7502]	2.9e-101	Specifically dimethylates two adjacent adenosines (A1518 and A1519) in the loop of a conserved hairpin near the 3'-end of 16S rRNA in the 30S particle. May play a critical role in biogenesis of 30S subunits	;S-adenosyl-L-methionine-dependent methyltransferase;Ribosomal RNA adenine dimethylase;Ribosomal RNA adenine methyltransferase KsgA/Erm	4.88e-10;6.96e-72;1.8e-78;6e-56	;IPR029063;IPR011530;IPR001737	NA	NA	RsmA
Cyano	bins.302_ctg90_44	bin_302	OTHER	0.000308	0.999692		5.76e-123	WP_073073717.1 PAS domain S-box protein [Phormidesmis priestleyi]_x0001_PSB18808.1 PAS domain S-box protein [Phormidesmis priestleyi ULC007]_x0001_PZO51053.1 PAS domain S-box protein [Phormidesmis priestleyi]	3.7e-88	PFAM Bacterial regulatory proteins, crp family	Cyclic nucleotide-binding-like;PAS domain;Crp-type HTH domain;Cyclic nucleotide-binding domain;PAS domain superfamily;PAS fold-4;PAS domain;;Winged helix DNA-binding domain superfamily	6.31e-13;2.77e-06;3.7e-10;1.47e-07;1.01e-14;1.7e-05;2e-11;2.65e-09;1.3e-13	IPR018490;IPR000014;IPR012318;IPR000595;IPR035965;IPR013656;IPR000014;;IPR036390	NA	NA	CRP
Cyano	bins.302_ctg125_19	bin_302	OTHER	0.001562	0.998438		3.31e-130	WP_009556662.1 Crp/Fnr family transcriptional regulator [Oscillatoriales cyanobacterium JSC-12]_x0001_EKQ69754.1 cAMP-binding protein [Oscillatoriales cyanobacterium JSC-12]	1.5e-113		Cyclic nucleotide-binding domain;Cyclic nucleotide-binding-like;Winged helix DNA-binding domain superfamily;Cyclic nucleotide-binding domain	2.7e-19;1.83e-30;3.54e-08;1.79e-29	IPR000595;IPR018490;IPR036390;IPR000595	NA	NA	CRP
Cyano	bins.302_ctg134_47	bin_302	OTHER	0.000863	0.999137		6.94e-133	WP_009555287.1 Crp/Fnr family transcriptional regulator [Oscillatoriales cyanobacterium JSC-12]_x0001_EKQ70713.1 cAMP-binding protein [Oscillatoriales cyanobacterium JSC-12]	1.9e-116		Cyclic nucleotide-binding domain;Crp-type HTH domain;Cyclic nucleotide-binding domain;Winged helix DNA-binding domain superfamily;Cyclic nucleotide-binding-like	1.4e-19;9.7e-16;1.59e-26;3.22e-17;5.37e-33	IPR000595;IPR012318;IPR000595;IPR036390;IPR018490	NA	NA	CRP
Cyano	bins.302_ctg148_4	bin_302	OTHER	0.001581	0.998419		3.95e-132	WP_009768397.1 global nitrogen regulator NtcA [Oscillatoriales cyanobacterium JSC-12]_x0001_EKQ67600.1 global nitrogen regulator NtcA, cyanobacterial [Oscillatoriales cyanobacterium JSC-12]	1e-114		Cyclic nucleotide-binding domain;Cyclic nucleotide-binding-like;Crp-type HTH domain;Transcription regulator, NtcA;Cyclic nucleotide-binding domain;Winged helix DNA-binding domain superfamily;	2.1e-19;1.02e-29;3.3e-15;6.2e-117;7.27e-22;1.33e-20;1.27e-16	IPR000595;IPR018490;IPR012318;IPR022299;IPR000595;IPR036390;	NA	NA	CRP
Cyano	bins.302_ctg148_22	bin_302	OTHER	0.001853	0.998147		3.58e-110	WP_009556182.1 Crp/Fnr family transcriptional regulator [Oscillatoriales cyanobacterium JSC-12]_x0001_EKQ69269.1 cAMP-binding protein [Oscillatoriales cyanobacterium JSC-12]	1.9e-96	PFAM Bacterial regulatory proteins, crp family	Winged helix DNA-binding domain superfamily;Cyclic nucleotide-binding-like;;Crp-type HTH domain	7.66e-18;5.25e-10;2.71e-09;3e-13	IPR036390;IPR018490;;IPR012318	NA	NA	CRP
Cyano	bins.302_ctg176_1	bin_302	OTHER	0.000794	0.999206		1.91e-119	WP_086689326.1 PAS domain-containing protein [Nostoc sp. T09]_x0001_OUL27446.1 PAS domain S-box protein [Nostoc sp. T09]	8.3e-109	helix_turn_helix, cAMP Regulatory protein	Cyclic nucleotide-binding-like;PAS domain superfamily;Cyclic nucleotide-binding domain;PAS fold;Winged helix DNA-binding domain superfamily;Crp-type HTH domain;PAS domain	1.17e-11;6.81e-11;3.42e-07;2e-07;1.19e-12;5.3e-09;3.94e-06	IPR018490;IPR035965;IPR000595;IPR013767;IPR036390;IPR012318;IPR000014	NA	NA	CRP
Cyano	bins.302_ctg233_21	bin_302	OTHER	0.00568	0.99432		9.45e-37	WP_106868645.1 MULTISPECIES: TfoX/Sxy family protein [unclassified Cyanobacteria (miscellaneous)]_x0001_PSN15654.1 Crp/Fnr family transcriptional regulator [filamentous cyanobacterium CCT1]_x0001_PSN79198.1 Crp/Fnr family transcriptional regulator [filamentous cyanobacterium CCP4]	1.4e-28	TfoX N-terminal domain	TfoX, N-terminal;	6.5e-31;1.18e-29	IPR007076;	NA	NA	CRP
Cyano	bins.302_ctg260_2	bin_302	OTHER	0.000472	0.999528		1.92e-88	WP_009555802.1 Crp/Fnr family transcriptional regulator [Oscillatoriales cyanobacterium JSC-12]_x0001_EKQ71146.1 cNMP-binding protein [Oscillatoriales cyanobacterium JSC-12]	1.1e-75		Cyclic nucleotide-binding domain;Cyclic nucleotide-binding domain;Cyclic nucleotide-binding-like	1.8e-20;2.1e-25;2.75e-33	IPR000595;IPR000595;IPR018490	NA	NA	CRP
Cyano	bins.302_ctg317_5	bin_302	OTHER	0.000982	0.999018		4.31e-86	WP_086768643.1 Crp/Fnr family transcriptional regulator [Nostoc sp. 106C]_x0001_OUL18301.1 Crp/Fnr family transcriptional regulator [Nostoc sp. 106C]	6e-70	Cyclic nucleotide-monophosphate binding domain	Cyclic nucleotide-binding domain;Crp-type HTH domain;Cyclic nucleotide-binding-like;Winged helix DNA-binding domain superfamily	6.88e-10;8e-14;1.83e-13;4.1e-15	IPR000595;IPR012318;IPR018490;IPR036390	NA	NA	CRP
Cyano	bins.302_ctg338_57	bin_302	OTHER	0.00204	0.99796		3.32e-124	WP_009556612.1 Crp/Fnr family transcriptional regulator [Oscillatoriales cyanobacterium JSC-12]_x0001_EKQ69703.1 cAMP-binding protein [Oscillatoriales cyanobacterium JSC-12]	2.4e-107		;Crp-type HTH domain;Winged helix DNA-binding domain superfamily	2.29e-10;2.3e-12;4.97e-17	;IPR012318;IPR036390	NA	NA	CRP
Cyano	bins.327_ctg217_8	bin_327	OTHER	0.000649	0.999351		5.81e-126	PZM86186.1 hypothetical protein DKT66_01970 [Candidatus Melainabacteria bacterium]	1.2e-38	helix_turn_helix, cAMP Regulatory protein	Cyclic nucleotide-binding-like;Cyclic nucleotide-binding domain;Cyclic nucleotide-binding domain;Winged helix DNA-binding domain superfamily;Crp-type HTH domain	2.49e-35;2.11e-24;2.8e-20;4.67e-23;1.1e-19	IPR018490;IPR000595;IPR000595;IPR036390;IPR012318	NA	NA	CRP
Cyano	bins.349_ctg6_55	bin_349	OTHER	0.000504	0.999496		8.35e-110	WP_069967111.1 Crp/Fnr family transcriptional regulator [Desertifilum sp. IPPAS B-1220]_x0001_OEJ75113.1 cyclic nucleotide-binding protein [Desertifilum sp. IPPAS B-1220]	1.1e-75	PFAM Cyclic nucleotide-binding domain	Cyclic nucleotide-binding-like;Crp-type HTH domain;Cyclic nucleotide-binding domain;Cyclic nucleotide-binding domain;Winged helix DNA-binding domain superfamily	2.88e-30;8.3e-09;8.12e-26;8.8e-18;1.3e-05	IPR018490;IPR012318;IPR000595;IPR000595;IPR036390	NA	NA	CRP
Cyano	bins.349_ctg19_159	bin_349	OTHER	0.00171	0.99829		1.39e-119	WP_073592033.1 Crp/Fnr family transcriptional regulator [Phormidium ambiguum]_x0001_OKH39971.1 replication/maintenance protein [Phormidium ambiguum IAM M-71]	4.5e-126		;Crp-type HTH domain;Winged helix DNA-binding domain superfamily	3.53e-10;2.4e-12;7.4e-17	;IPR012318;IPR036390	NA	NA	CRP
Cyano	bins.349_ctg22_68	bin_349	OTHER	0.000238	0.999762		1.66e-85	PSB64322.1 hypothetical protein C7B61_12370 [filamentous cyanobacterium CCP1]	7.8e-86	PFAM Bacterial regulatory proteins, crp family	Crp-type HTH domain;PAS fold;PAS domain superfamily;Cyclic nucleotide-binding domain;PAS domain;PAS domain;Winged helix DNA-binding domain superfamily;Cyclic nucleotide-binding-like;	3.7e-10;4.5e-10;2.97e-17;2.15e-07;1.7e-13;1.03e-09;3.31e-14;2.65e-13;8.56e-10	IPR012318;IPR013767;IPR035965;IPR000595;IPR000014;IPR000014;IPR036390;IPR018490;	NA	NA	CRP
Cyano	bins.349_ctg38_65	bin_349	OTHER	0.001235	0.998765		9.71e-133	WP_009768397.1 global nitrogen regulator NtcA [Oscillatoriales cyanobacterium JSC-12]_x0001_EKQ67600.1 global nitrogen regulator NtcA, cyanobacterial [Oscillatoriales cyanobacterium JSC-12]	2.6e-115		Crp-type HTH domain;Cyclic nucleotide-binding domain;;Winged helix DNA-binding domain superfamily;Transcription regulator, NtcA;Cyclic nucleotide-binding domain;Cyclic nucleotide-binding-like	1.9e-15;4.15e-22;2.76e-16;1.49e-20;1e-118;3e-19;1.57e-29	IPR012318;IPR000595;;IPR036390;IPR022299;IPR000595;IPR018490	NA	NA	CRP
Cyano	bins.349_ctg46_10	bin_349	OTHER	0.002354	0.997646		2.07e-135	WP_009556662.1 Crp/Fnr family transcriptional regulator [Oscillatoriales cyanobacterium JSC-12]_x0001_EKQ69754.1 cAMP-binding protein [Oscillatoriales cyanobacterium JSC-12]	1.1e-116		Cyclic nucleotide-binding-like;Crp-type HTH domain;Cyclic nucleotide-binding domain;Cyclic nucleotide-binding domain;Winged helix DNA-binding domain superfamily	1.14e-31;2.4e-06;1.9e-19;2.04e-30;3.33e-08	IPR018490;IPR012318;IPR000595;IPR000595;IPR036390	NA	NA	CRP
Cyano	bins.349_ctg73_9	bin_349	OTHER	0.001138	0.998862		1.96e-29	RNJ65521.1 Crp/Fnr family transcriptional regulator [Leptolyngbya sp. IPPAS B-1204]	2.5e-25	Cyclic nucleotide-binding domain	Crp-type HTH domain;Winged helix DNA-binding domain superfamily	7e-13;1.14e-11	IPR012318;IPR036390	NA	NA	CRP
Cyano	bins.349_ctg73_10	bin_349	OTHER	0.000569	0.999431		7.53e-73	WP_036000970.1 Crp/Fnr family transcriptional regulator [[Leptolyngbya] sp. JSC-1]	2.2e-46	Cyclic nucleotide-binding domain	Cyclic nucleotide-binding-like;Cyclic nucleotide-binding domain;Cyclic nucleotide-binding domain	2.23e-33;8.85e-29;3.7e-22	IPR018490;IPR000595;IPR000595	NA	NA	CRP
Cyano	bins.349_ctg81_26	bin_349	OTHER	0.000701	0.999299		6.1e-84	WP_009555802.1 Crp/Fnr family transcriptional regulator [Oscillatoriales cyanobacterium JSC-12]_x0001_EKQ71146.1 cNMP-binding protein [Oscillatoriales cyanobacterium JSC-12]	4.4e-72		Cyclic nucleotide-binding domain;Cyclic nucleotide-binding domain;Cyclic nucleotide-binding-like	4.5e-20;6.49e-25;4.98e-33	IPR000595;IPR000595;IPR018490	NA	NA	CRP
Cyano	bins.349_ctg86_77	bin_349	OTHER	0.001705	0.998295		7.89e-115	WP_009556182.1 Crp/Fnr family transcriptional regulator [Oscillatoriales cyanobacterium JSC-12]_x0001_EKQ69269.1 cAMP-binding protein [Oscillatoriales cyanobacterium JSC-12]	3.8e-100	PFAM Bacterial regulatory proteins, crp family	Cyclic nucleotide-binding-like;Crp-type HTH domain;;Winged helix DNA-binding domain superfamily	3.73e-11;2.9e-13;1.54e-09;1.82e-17	IPR018490;IPR012318;;IPR036390	NA	NA	CRP
Cyano	bins.349_ctg87_12	bin_349	OTHER	0.001475	0.998525		4.28e-78	RMF69742.1 Crp/Fnr family transcriptional regulator [Cyanobacteria bacterium J069]	2.7e-64	Cyclic nucleotide-monophosphate binding domain	Cyclic nucleotide-binding domain;Cyclic nucleotide-binding domain;Cyclic nucleotide-binding-like;Crp-type HTH domain;Winged helix DNA-binding domain superfamily	4.7e-15;4.11e-17;1.83e-25;7.2e-08;1.42e-09	IPR000595;IPR000595;IPR018490;IPR012318;IPR036390	NA	NA	CRP
Cyano	bins.349_ctg90_13	bin_349	OTHER	0.000546	0.999454		1.68e-87	WP_016872517.1 Crp/Fnr family transcriptional regulator [Chlorogloeopsis fritschii]_x0001_RUR85041.1 hypothetical protein PCC6912_11570 [Chlorogloeopsis fritschii PCC 6912]	4.4e-76	Cyclic nucleotide-monophosphate binding domain	Crp-type HTH domain;Cyclic nucleotide-binding-like;Winged helix DNA-binding domain superfamily	3.1e-13;2.49e-11;6.01e-15	IPR012318;IPR018490;IPR036390	NA	NA	CRP
Cyano	bins.39_ctg48_4	bin_39	OTHER	0.016332	0.983668		2.75e-138	PZO37386.1 hypothetical protein DCF19_18805 [Pseudanabaena frigida]	5.7e-105		Cyclic nucleotide-binding domain;Cyclic nucleotide-binding-like;Cyclic nucleotide-binding domain;Winged helix DNA-binding domain superfamily;Crp-type HTH domain	9.7e-20;4.45e-33;1.28e-27;3.76e-15;9.3e-15	IPR000595;IPR018490;IPR000595;IPR036390;IPR012318	NA	NA	CRP
Cyano	bins.39_ctg49_4	bin_39	OTHER	0.000796	0.999204		1.08e-123	WP_126389007.1 Crp/Fnr family transcriptional regulator [Pseudanabaena sp. ABRG5-3]_x0001_BBC26091.1 cyclic nucleotide-binding protein [Pseudanabaena sp. ABRG5-3]	2.3e-90		Cyclic nucleotide-binding domain;Cyclic nucleotide-binding domain;Cyclic nucleotide-binding-like;Winged helix DNA-binding domain superfamily;Crp-type HTH domain	4.06e-29;4.2e-21;3.14e-32;8.71e-07;3.1e-07	IPR000595;IPR000595;IPR018490;IPR036390;IPR012318	NA	NA	CRP
Cyano	bins.39_ctg51_5	bin_39	OTHER	0.001439	0.998561		1.19e-113	WP_094529820.1 Crp/Fnr family transcriptional regulator [Pseudanabaena sp. SR411]_x0001_OYQ66186.1 transcriptional regulator [Pseudanabaena sp. SR411]	2.3e-68	PFAM Bacterial regulatory proteins, crp family	;Crp-type HTH domain;Winged helix DNA-binding domain superfamily;Cyclic nucleotide-binding-like	3.76e-09;2.5e-11;3.98e-15;1.1e-08	;IPR012318;IPR036390;IPR018490	NA	NA	CRP
Cyano	bins.39_ctg91_26	bin_39	OTHER	0.000362	0.999638		1.82e-132	BBC23228.1 nitrogen-responsive regulatory protein [Pseudanabaena sp. ABRG5-3]	9.6e-110		Transcription regulator, NtcA;Cyclic nucleotide-binding domain;Winged helix DNA-binding domain superfamily;;Cyclic nucleotide-binding-like;Cyclic nucleotide-binding domain;Crp-type HTH domain	3.6e-116;3.11e-20;2.06e-20;1.57e-15;1.44e-27;1.3e-19;6.8e-16	IPR022299;IPR000595;IPR036390;;IPR018490;IPR000595;IPR012318	NA	NA	CRP
Cyano	bins.302_ctg228_42	bin_302	OTHER	0.064782	0.935218		1.63e-299	WP_009556835.1 glycogen synthase GlgA [Oscillatoriales cyanobacterium JSC-12]_x0001_EKQ68070.1 glycogen/starch synthase, ADP-glucose type [Oscillatoriales cyanobacterium JSC-12]	6.3e-263	Synthesizes alpha-1,4-glucan chains using ADP-glucose	;Starch synthase, catalytic domain;;Glycosyl transferase, family 1;Bacterial/plant glycogen synthase	8.48e-122;1e-67;0;1.4e-14;1.9e-159	;IPR013534;;IPR001296;IPR011835	1.8e-198	GT5	GlgA
Cyano	bins.302_ctg266_19	bin_302	OTHER	0.008616	0.991384		1.48219693752374e-323	WP_009767673.1 glycogen synthase GlgA [Oscillatoriales cyanobacterium JSC-12]_x0001_EKQ68559.1 glycogen/starch synthase, ADP-glucose type [Oscillatoriales cyanobacterium JSC-12]	5.5e-283	Synthesizes alpha-1,4-glucan chains using ADP-glucose	;Starch synthase, catalytic domain;Glycosyl transferase, family 1;;Bacterial/plant glycogen synthase	0;2.5e-65;4.6e-11;1.96e-100;8.9e-160	;IPR013534;IPR001296;;IPR011835	1.17e-286	GT5	GlgA
Cyano	bins.349_ctg14_1	bin_349	OTHER	0.00121	0.99879		1.86e-84	WP_015140785.1 glycogen synthase GlgA [Nostoc sp. PCC 7524]_x0001_AFY50375.1 glycogen/starch synthase, ADP-glucose type [Nostoc sp. PCC 7524]	2.6e-73	Synthesizes alpha-1,4-glucan chains using ADP-glucose	;Glycosyl transferase, family 1;	7.46e-43;5.9e-08;3.53e-75	;IPR001296;	1.8e-86	GT5	GlgA
Cyano	bins.349_ctg86_98	bin_349	OTHER	0.090196	0.909804		1.37e-294	WP_009556835.1 glycogen synthase GlgA [Oscillatoriales cyanobacterium JSC-12]_x0001_EKQ68070.1 glycogen/starch synthase, ADP-glucose type [Oscillatoriales cyanobacterium JSC-12]	3.2e-259	Synthesizes alpha-1,4-glucan chains using ADP-glucose	;Bacterial/plant glycogen synthase;;Glycosyl transferase, family 1;Starch synthase, catalytic domain	1.92e-121;1.3e-160;0;1.8e-13;4.3e-68	;IPR011835;;IPR001296;IPR013534	4.18e-197	GT5	GlgA
Cyano	bins.39_ctg51_35	bin_39	OTHER	0.051754	0.948246		1.99e-295	WP_094533301.1 glycogen synthase GlgA [Pseudanabaena sp. SR411]_x0001_OYQ64029.1 starch synthase [Pseudanabaena sp. SR411]	4.2e-216	Synthesizes alpha-1,4-glucan chains using ADP-glucose	;Bacterial/plant glycogen synthase;Starch synthase, catalytic domain;;Glycosyl transferase, family 1	0;7.1e-157;1.4e-66;7.33e-120;5.8e-14	;IPR011835;IPR013534;;IPR001296	1.05e-294	GT5	GlgA
Cyano	bins.302_ctg12_9	bin_302	OTHER	0.000945	0.999055		1.61e-138	WP_106175263.1 response regulator transcription factor [filamentous cyanobacterium CCP2]_x0001_PSB08877.1 DNA-binding response regulator [filamentous cyanobacterium CCP2]	1.4e-90	Response regulators consisting of a CheY-like receiver domain and a winged-helix DNA-binding domain	Signal transduction response regulator, C-terminal effector;CheY-like superfamily;Signal transduction response regulator, receiver domain;Signal transduction response regulator, receiver domain;OmpR/PhoB-type DNA-binding domain;OmpR/PhoB-type DNA-binding domain	3.4e-25;1.37e-38;2.3e-26;3.02e-38;7.61e-29;5.1e-23	IPR016032;IPR011006;IPR001789;IPR001789;IPR001867;IPR001867	1.58e-10	GT2	OmpR
Cyano	bins.302_ctg28_13	bin_302	OTHER	0.00097	0.99903		3.46e-244	WP_015207355.1 response regulator [Cylindrospermum stagnale]_x0001_AFZ24099.1 PAS domain S-box [Cylindrospermum stagnale PCC 7417]	8.8e-233	Response regulator receiver domain	CheY-like superfamily;OmpR/PhoB-type DNA-binding domain;CheY-like superfamily;Signal transduction response regulator, receiver domain;Signal transduction response regulator, receiver domain;Signal transduction histidine kinase, phosphotransfer (Hpt) domain;Signal transduction histidine kinase, phosphotransfer (Hpt) domain;CheY-like superfamily;Signal transduction response regulator, receiver doma…	2.7e-34;8.79e-28;1.29e-15;3.48e-32;1.16e-35;2.1e-17;4.99e-08;4.41e-40;4.39e-15;3.6e-20;1.3e-14;8.79e-26;3.7e-27;4e-28;1.4e-09	IPR011006;IPR001867;IPR011006;IPR001789;IPR001789;IPR008207;IPR008207;IPR011006;IPR001789;IPR001867;IPR036641;IPR016032;IPR001789;IPR001789;IPR001789	5.09e-15	GT35	OmpR
Cyano	bins.302_ctg28_20	bin_302	OTHER	0.000978	0.999022		5.23e-109	WP_155746833.1 response regulator [Scytonema sp. UIC 10036]	2.8e-93	PFAM Response regulator receiver domain	OmpR/PhoB-type DNA-binding domain;Signal transduction response regulator, receiver domain;Signal transduction response regulator, receiver domain;CheY-like superfamily;OmpR/PhoB-type DNA-binding domain	5.12e-33;2.29e-34;3.2e-25;5.58e-37;1.6e-23	IPR001867;IPR001789;IPR001789;IPR011006;IPR001867	4.82e-09	CE11	OmpR
Cyano	bins.302_ctg29_8	bin_302	OTHER	0.000704	0.999296		2.27e-129	WP_009769248.1 response regulator transcription factor [Oscillatoriales cyanobacterium JSC-12]_x0001_EKQ66992.1 response regulator with CheY-like receiver domain and winged-helix DNA-binding domain [Oscillatoriales cyanobacterium JSC-12]	9.4e-113	PFAM Response regulator receiver domain	Signal transduction response regulator, receiver domain;OmpR/PhoB-type DNA-binding domain;CheY-like superfamily;OmpR/PhoB-type DNA-binding domain;Signal transduction response regulator, receiver domain	1.63e-40;1.14e-39;1.51e-44;5.7e-29;3.9e-29	IPR001789;IPR001867;IPR011006;IPR001867;IPR001789	5.75e-13	GT2	OmpR
Cyano	bins.302_ctg37_5	bin_302	OTHER	0.002283	0.997717		8.63e-73	WP_072623224.1 response regulator transcription factor [Spirulina major]	2.3e-77	Response regulators consisting of a CheY-like receiver domain and a winged-helix DNA-binding domain	OmpR/PhoB-type DNA-binding domain;OmpR/PhoB-type DNA-binding domain;CheY-like superfamily;Signal transduction response regulator, receiver domain;Signal transduction response regulator, C-terminal effector;Signal transduction response regulator, receiver domain	1.1e-22;7.44e-29;4.84e-41;7.5e-27;2.81e-22;5.34e-38	IPR001867;IPR001867;IPR011006;IPR001789;IPR016032;IPR001789	5.56e-15	GT2	OmpR
Cyano	bins.302_ctg71_26	bin_302	OTHER	0.000819	0.999181		7.26e-209	OIP71850.1 transcriptional regulator [Oscillatoriales cyanobacterium CG2_30_40_61]	8.4e-204	Hpt domain	CheY-like superfamily;OmpR/PhoB-type DNA-binding domain;Signal transduction response regulator, receiver domain;CheY-like superfamily;Signal transduction response regulator, receiver domain;Signal transduction histidine kinase, phosphotransfer (Hpt) domain;OmpR/PhoB-type DNA-binding domain;Signal transduction response regulator, receiver domain;Signal transduction response regulator, receiver dom…	5.55e-23;2.38e-32;7.25e-19;1.17e-41;1.39e-29;9.2e-12;4.5e-22;1.4e-40;2.4e-16;1.8e-27;3.7e-24;3.57e-06;1.31e-10;1.31e-30	IPR011006;IPR001867;IPR001789;IPR011006;IPR001789;IPR008207;IPR001867;IPR001789;IPR001789;IPR001789;IPR001789;IPR008207;IPR036641;IPR011006	3.97e-12	GH130	OmpR
Cyano	bins.302_ctg75_4	bin_302	OTHER	0.000921	0.999079		4.27e-111	WP_073075081.1 response regulator transcription factor [Phormidesmis priestleyi]_x0001_PSB15066.1 DNA-binding response regulator [Phormidesmis priestleyi ULC007]	5.3e-90	Transcriptional regulatory protein, C terminal	OmpR/PhoB-type DNA-binding domain;CheY-like superfamily;Signal transduction response regulator, C-terminal effector;Signal transduction response regulator, receiver domain;Signal transduction response regulator, receiver domain;OmpR/PhoB-type DNA-binding domain	7.9e-24;7.97e-39;2.83e-24;3e-39;3.6e-27;5.94e-30	IPR001867;IPR011006;IPR016032;IPR001789;IPR001789;IPR001867	1.34e-09	GT2	OmpR
Cyano	bins.302_ctg77_5	bin_302	OTHER	0.004562	0.995438		9.29e-136	WP_019502337.1 PAS domain-containing sensor histidine kinase [Pseudanabaena sp. PCC 6802]	4.4e-202	His Kinase A (phosphoacceptor) domain	Signal transduction histidine kinase, dimerisation/phosphoacceptor domain;GAF domain;OmpR/PhoB-type DNA-binding domain;Signal transduction histidine kinase, dimerisation/phosphoacceptor domain superfamily;PAS domain;PAS domain;Signal transduction response regulator, receiver domain;PAS domain superfamily;PAS domain;PAS domain superfamily;PAS domain;Histidine kinase/HSP90-like ATPase;Signal transd…	8.6e-10;1.4e-08;2.49e-23;2.16e-10;2.7e-08;2.1e-14;1.17e-38;1.45e-18;1.83e-08;1.18e-10;0.00016;2.8e-17;1.12e-10;2.3e-27;3.71e-20;2e-09;4.54e-17;3.12e-43;4.6e-18;8.07e-19;2.88e-37;1.9e-06;3.13e-41;2.1e-12	IPR003661;IPR003018;IPR001867;IPR036097;IPR000014;IPR000014;IPR001789;IPR035965;IPR000014;IPR035965;IPR000014;IPR003594;IPR003661;IPR001789;;IPR013767;IPR035965;;IPR001867;;IPR036890;IPR000014;IPR011006;IPR013655	5.96e-08	CE11	OmpR
Cyano	bins.302_ctg77_10	bin_302	OTHER	0.001459	0.998541		1.7e-225	WP_009769128.1 response regulator [Oscillatoriales cyanobacterium JSC-12]_x0001_EKQ66867.1 response regulator with CheY-like receiver domain and winged-helix DNA-binding domain [Oscillatoriales cyanobacterium JSC-12]	4.1e-203	Response regulators consisting of a CheY-like receiver domain and a winged-helix DNA-binding domain	Signal transduction histidine kinase, phosphotransfer (Hpt) domain;CheY-like superfamily;OmpR/PhoB-type DNA-binding domain;Signal transduction response regulator, receiver domain;OmpR/PhoB-type DNA-binding domain;Signal transduction response regulator, receiver domain;CheY-like superfamily;Signal transduction response regulator, receiver domain;Signal transduction response regulator, receiver dom…	7.6e-11;2.13e-38;3.59e-26;2.83e-29;1.4e-18;4.58e-39;3.08e-05;8.2e-30;3e-25;1.57e-33;1.44e-08	IPR008207;IPR011006;IPR001867;IPR001789;IPR001867;IPR001789;IPR011006;IPR001789;IPR001789;IPR011006;IPR036641	1.78e-13	GT2	OmpR
Cyano	bins.302_ctg119_30	bin_302	OTHER	0.000349	0.999651		2.54e-297	WP_009769295.1 response regulator [Oscillatoriales cyanobacterium JSC-12]_x0001_EKQ67040.1 diguanylate cyclase (GGDEF) domain-containing protein [Oscillatoriales cyanobacterium JSC-12]	1.8e-262	Response regulator receiver domain	OmpR/PhoB-type DNA-binding domain;Signal transduction histidine kinase, phosphotransfer (Hpt) domain;HPT domain superfamily;Signal transduction response regulator, receiver domain;Signal transduction response regulator, receiver domain;Signal transduction response regulator, receiver domain;Signal transduction response regulator, receiver domain;GGDEF domain;GGDEF domain;CheY-like superfamily;Che…	1.1e-25;1.1e-07;1.18e-07;5.08e-25;1.09e-35;5e-22;2.7e-25;1.9e-52;3.11e-57;4.55e-37;3.7e-08;2.3e-49;2.12e-48;6.55e-32;5e-21	IPR001867;IPR008207;IPR036641;IPR001789;IPR001789;IPR001789;IPR001789;IPR000160;IPR000160;IPR011006;IPR011006;IPR000160;IPR029787;IPR011006;IPR001867	1.06e-11	GT2	OmpR
Cyano	bins.302_ctg126_11	bin_302	OTHER	0.001102	0.998898		8.93e-146	WP_009557007.1 response regulator transcription factor [Oscillatoriales cyanobacterium JSC-12]_x0001_EKQ68240.1 response regulator with CheY-like receiver domain and winged-helix DNA-binding domain [Oscillatoriales cyanobacterium JSC-12]	9.2e-128	Response regulators consisting of a CheY-like receiver domain and a winged-helix DNA-binding domain	Signal transduction response regulator, receiver domain;OmpR/PhoB-type DNA-binding domain;CheY-like superfamily;OmpR/PhoB-type DNA-binding domain;Signal transduction response regulator, receiver domain;Signal transduction response regulator, C-terminal effector	2.4e-23;1.5e-22;5.83e-34;1.23e-30;1.6e-35;1.45e-26	IPR001789;IPR001867;IPR011006;IPR001867;IPR001789;IPR016032	3.17e-11	GT2	OmpR
Cyano	bins.302_ctg148_21	bin_302	OTHER	0.001039	0.998961		1.59e-120	WP_009556183.1 response regulator transcription factor [Oscillatoriales cyanobacterium JSC-12]_x0001_EKQ69270.1 response regulator with CheY-like receiver domain and winged-helix DNA-binding domain [Oscillatoriales cyanobacterium JSC-12]	3.9e-106	Response regulators consisting of a CheY-like receiver domain and a winged-helix DNA-binding domain	Signal transduction response regulator, receiver domain;Signal transduction response regulator, receiver domain;OmpR/PhoB-type DNA-binding domain;OmpR/PhoB-type DNA-binding domain;CheY-like superfamily;Signal transduction response regulator, C-terminal effector	4.32e-41;6.1e-28;1.72e-29;4.7e-22;2.42e-40;8.5e-26	IPR001789;IPR001789;IPR001867;IPR001867;IPR011006;IPR016032	2.12e-12	GH130	OmpR
Cyano	bins.302_ctg153_10	bin_302	OTHER	0.000342	0.999658		1.17e-158	WP_009555728.1 response regulator transcription factor [Oscillatoriales cyanobacterium JSC-12]_x0001_EKQ71070.1 response regulator with CheY-like receiver domain and winged-helix DNA-binding domain [Oscillatoriales cyanobacterium JSC-12]	1.3e-137	Response regulators consisting of a CheY-like receiver domain and a winged-helix DNA-binding domain	Signal transduction response regulator, C-terminal effector;Signal transduction response regulator, receiver domain;OmpR/PhoB-type DNA-binding domain;Signal transduction response regulator, receiver domain;CheY-like superfamily;OmpR/PhoB-type DNA-binding domain	5.1e-31;3.95e-39;1.33e-36;1.5e-25;1.99e-39;7.2e-28	IPR016032;IPR001789;IPR001867;IPR001789;IPR011006;IPR001867	5.04e-10	GH130	OmpR
Cyano	bins.302_ctg197_5	bin_302	OTHER	0.001371	0.998629		5.53e-96	WP_106174443.1 response regulator transcription factor [filamentous cyanobacterium CCP2]_x0001_PSB12943.1 DNA-binding response regulator [filamentous cyanobacterium CCP2]_x0001_PSB67131.1 DNA-binding response regulator [filamentous cyanobacterium CCP1]	2.4e-85	Response regulators consisting of a CheY-like receiver domain and a winged-helix DNA-binding domain	OmpR/PhoB-type DNA-binding domain;Signal transduction response regulator, receiver domain;OmpR/PhoB-type DNA-binding domain;Signal transduction response regulator, receiver domain;CheY-like superfamily;Signal transduction response regulator, C-terminal effector	7.24e-30;4.8e-25;2e-23;5.29e-38;6.97e-37;3.68e-23	IPR001867;IPR001789;IPR001867;IPR001789;IPR011006;IPR016032	3.59e-10	GT2	OmpR
Cyano	bins.302_ctg200_3	bin_302	OTHER	0.013323	0.986677		5.59e-39	WP_096302310.1 response regulator transcription factor [Jatrophihabitans sp. GAS493]_x0001_SOD72038.1 DNA-binding response OmpR family regulator [Jatrophihabitans sp. GAS493]	9.1e-59	Response regulators consisting of a CheY-like receiver domain and a winged-helix DNA-binding domain	Signal transduction response regulator, C-terminal effector;OmpR/PhoB-type DNA-binding domain;OmpR/PhoB-type DNA-binding domain;Signal transduction response regulator, receiver domain;Signal transduction response regulator, receiver domain;CheY-like superfamily	7.05e-25;3.62e-27;4.4e-21;2.3e-22;5.22e-32;2.85e-32	IPR016032;IPR001867;IPR001867;IPR001789;IPR001789;IPR011006	2.14e-08	GT2	OmpR
Cyano	bins.302_ctg201_32	bin_302	OTHER	0.000447	0.999553		3.58e-156	WP_036614884.1 response regulator transcription factor [Oscillatoriales cyanobacterium JSC-12]	2.5e-135	Response regulators consisting of a CheY-like receiver domain and a winged-helix DNA-binding domain	Signal transduction response regulator, receiver domain;OmpR/PhoB-type DNA-binding domain;OmpR/PhoB-type DNA-binding domain;CheY-like superfamily;Signal transduction response regulator, receiver domain;Signal transduction response regulator, C-terminal effector	1.8e-26;5.2e-26;7.91e-32;1.71e-43;2.21e-39;6.52e-27	IPR001789;IPR001867;IPR001867;IPR011006;IPR001789;IPR016032	4.85e-24	GT35	OmpR
Cyano	bins.302_ctg210_12	bin_302	OTHER	0.000925	0.999075		6.48e-138	WP_015192889.1 response regulator transcription factor [Stanieria cyanosphaera]_x0001_AFZ35218.1 multi-component transcriptional regulator, winged helix family [Stanieria cyanosphaera PCC 7437]	6.2e-125	Transcriptional regulatory protein, C terminal	CheY-like superfamily;OmpR/PhoB-type DNA-binding domain;Signal transduction response regulator, receiver domain;HPT domain superfamily;Signal transduction response regulator, receiver domain;OmpR/PhoB-type DNA-binding domain;Signal transduction response regulator, C-terminal effector;Signal transduction histidine kinase, phosphotransfer (Hpt) domain;Signal transduction histidine kinase, phosphotr…	7.26e-35;7.3e-19;5e-24;3.01e-10;1.51e-23;4.23e-24;1.47e-23;1e-09;1.39e-05	IPR011006;IPR001867;IPR001789;IPR036641;IPR001789;IPR001867;IPR016032;IPR008207;IPR008207	2.15e-11	GH130	OmpR
Cyano	bins.302_ctg212_3	bin_302	OTHER	0.000367	0.999633		3.52e-153	EKQ68187.1 response regulator with CheY-like receiver domain and winged-helix DNA-binding domain [Oscillatoriales cyanobacterium JSC-12]	2.6e-132	Response regulators consisting of a CheY-like receiver domain and a winged-helix DNA-binding domain	OmpR/PhoB-type DNA-binding domain;CheY-like superfamily;OmpR/PhoB-type DNA-binding domain;Signal transduction response regulator, receiver domain;Signal transduction response regulator, receiver domain	2.6e-27;2.13e-46;5.56e-35;5.52e-46;2.5e-31	IPR001867;IPR011006;IPR001867;IPR001789;IPR001789	8.81e-18	GT2	OmpR
Cyano	bins.302_ctg212_25	bin_302	OTHER	0.000326	0.999674		2e-135	WP_036615119.1 response regulator transcription factor [Oscillatoriales cyanobacterium JSC-12]	1.3e-117	Response regulators consisting of a CheY-like receiver domain and a winged-helix DNA-binding domain	OmpR/PhoB-type DNA-binding domain;Signal transduction response regulator, receiver domain;OmpR/PhoB-type DNA-binding domain;CheY-like superfamily;Signal transduction response regulator, receiver domain	3.4e-27;2.7e-28;7.17e-39;4.4e-38;1.58e-35	IPR001867;IPR001789;IPR001867;IPR011006;IPR001789	1.51e-18	GT2	OmpR
Cyano	bins.302_ctg224_9	bin_302	OTHER	0.283717	0.716283		1.63e-102	WP_019499681.1 response regulator [Pseudanabaena sp. PCC 6802]	7e-93	Histidine kinase-, DNA gyrase B-, and HSP90-like ATPase	PAS domain;CheY-like superfamily;OmpR/PhoB-type DNA-binding domain;PAS domain superfamily;PAS domain;OmpR/PhoB-type DNA-binding domain;Signal transduction response regulator, receiver domain;PAS domain;Signal transduction response regulator, receiver domain	1.44e-12;1.41e-40;3.75e-24;5.96e-19;2.8e-10;3.3e-20;5.23e-37;1.2e-06;3.3e-27	IPR000014;IPR011006;IPR001867;IPR035965;IPR000014;IPR001867;IPR001789;IPR000014;IPR001789	7.81e-08	GT2	OmpR
Cyano	bins.302_ctg249_30	bin_302	OTHER	0.001797	0.998203		3.96e-122	WP_009556129.1 response regulator transcription factor [Oscillatoriales cyanobacterium JSC-12]_x0001_EKQ69217.1 response regulator with CheY-like receiver domain and winged-helix DNA-binding domain [Oscillatoriales cyanobacterium JSC-12]	1.1e-105	Response regulators consisting of a CheY-like receiver domain and a winged-helix DNA-binding domain	Signal transduction response regulator, receiver domain;Signal transduction response regulator, receiver domain;CheY-like superfamily;Signal transduction response regulator, C-terminal effector;OmpR/PhoB-type DNA-binding domain;OmpR/PhoB-type DNA-binding domain	4.1e-27;5.4e-18;2.85e-29;8.5e-34;3.57e-41;6.5e-29	IPR001789;IPR001789;IPR011006;IPR016032;IPR001867;IPR001867	8.32e-11	GT2	OmpR
Cyano	bins.302_ctg289_94	bin_302	OTHER	0.000335	0.999665		1.95e-139	WP_009556637.1 response regulator transcription factor [Oscillatoriales cyanobacterium JSC-12]_x0001_EKQ69728.1 response regulator with CheY-like receiver domain and winged-helix DNA-binding domain [Oscillatoriales cyanobacterium JSC-12]	1.2e-121	Response regulators consisting of a CheY-like receiver domain and a winged-helix DNA-binding domain	Signal transduction response regulator, receiver domain;OmpR/PhoB-type DNA-binding domain;Signal transduction response regulator, C-terminal effector;CheY-like superfamily;OmpR/PhoB-type DNA-binding domain;Signal transduction response regulator, receiver domain	9.5e-29;8.4e-26;6.8e-26;2.56e-43;4e-32;6.05e-41	IPR001789;IPR001867;IPR016032;IPR011006;IPR001867;IPR001789	3.61e-18	GT2	OmpR
Cyano	bins.302_ctg289_130	bin_302	OTHER	0.001572	0.998428		5.23e-190	WP_096729683.1 PAS domain S-box protein [Nostoc carneum]_x0001_BAY32298.1 multi-sensor hybrid histidine kinase [Nostoc carneum NIES-2107]	3e-258	His Kinase A (phosphoacceptor) domain	OmpR/PhoB-type DNA-binding domain;PAS domain;PAS domain superfamily;Signal transduction response regulator, receiver domain;Signal transduction response regulator, receiver domain;PAS domain superfamily;PAS fold-3;Signal transduction histidine kinase, dimerisation/phosphoacceptor domain superfamily;PAS domain superfamily;Signal transduction histidine kinase, dimerisation/phosphoacceptor domain;PA…	2.22e-25;1.02e-14;1.06e-26;1.5e-26;1.3e-19;1.15e-22;5.7e-12;1.92e-10;4.99e-24;4.81e-10;4.52e-11;2.49e-36;4.17e-44;3.66e-21;2.28e-40;4e-19;4.35e-38;1.59e-18;9e-12;4.3e-10;2.59e-12;7.2e-14;1.3e-15;3.13e-27;1.24e-05;1e-18;2e-15;1.4e-16;4.5e-18;8.4e-16	IPR001867;IPR000014;IPR035965;IPR001789;IPR001789;IPR035965;IPR013655;IPR036097;IPR035965;IPR003661;IPR000014;IPR036890;;IPR035965;IPR011006;IPR001867;IPR001789;IPR001789;IPR013767;IPR003661;IPR000014;IPR013656;IPR013656;IPR011006;IPR000014;IPR003594;IPR000014;IPR000014;IPR000014;IPR000014	7.6e-09	CE11	OmpR
Cyano	bins.302_ctg329_3	bin_302	OTHER	0.003093	0.996907		1.61e-39	WP_096302310.1 response regulator transcription factor [Jatrophihabitans sp. GAS493]_x0001_SOD72038.1 DNA-binding response OmpR family regulator [Jatrophihabitans sp. GAS493]	6.9e-59	Response regulators consisting of a CheY-like receiver domain and a winged-helix DNA-binding domain	OmpR/PhoB-type DNA-binding domain;Signal transduction response regulator, receiver domain;OmpR/PhoB-type DNA-binding domain;Signal transduction response regulator, receiver domain;Signal transduction response regulator, C-terminal effector;CheY-like superfamily	8.59e-26;4.32e-30;2e-21;1.6e-20;5.83e-25;5.41e-30	IPR001867;IPR001789;IPR001867;IPR001789;IPR016032;IPR011006	2.02e-09	GT2	OmpR
Cyano	bins.302_ctg336_55	bin_302	OTHER	0.001732	0.998268		1.98e-75	WP_015143229.1 response regulator transcription factor [Pleurocapsa minor]_x0001_AFY76923.1 response regulator with CheY-like receiver domain and winged-helix DNA-binding domain [Pleurocapsa sp. PCC 7327]	7.8e-81	Response regulators consisting of a CheY-like receiver domain and a winged-helix DNA-binding domain	CheY-like superfamily;OmpR/PhoB-type DNA-binding domain;Signal transduction response regulator, C-terminal effector;Signal transduction response regulator, receiver domain;OmpR/PhoB-type DNA-binding domain;Signal transduction response regulator, receiver domain	2.7e-41;5.27e-27;3.68e-23;4.6e-29;4.1e-21;1.2e-38	IPR011006;IPR001867;IPR016032;IPR001789;IPR001867;IPR001789	2.58e-17	GT2	OmpR
Cyano	bins.327_ctg1_17	bin_327	OTHER	0.00145	0.99855		5.79e-72	PZM85229.1 DNA-binding response regulator [Candidatus Melainabacteria bacterium]	2e-46	COG0745 Response regulators consisting of a CheY-like receiver domain and a winged-helix DNA-binding domain	Signal transduction response regulator, receiver domain;Signal transduction response regulator, receiver domain;CheY-like superfamily;OmpR/PhoB-type DNA-binding domain;OmpR/PhoB-type DNA-binding domain;Signal transduction response regulator, C-terminal effector	2.86e-40;3.5e-29;4.55e-41;1.6e-32;8.8e-23;4.37e-26	IPR001789;IPR001789;IPR011006;IPR001867;IPR001867;IPR016032	3.17e-11	CE11	OmpR
Cyano	bins.327_ctg4_116	bin_327	OTHER	0.000537	0.999463		1.01e-119	PWU02411.1 DNA-binding response regulator [Candidatus Melainabacteria bacterium]	2.9e-61	Response regulator receiver	Signal transduction response regulator, receiver domain;Signal transduction response regulator, receiver domain;CheY-like superfamily;OmpR/PhoB-type DNA-binding domain;OmpR/PhoB-type DNA-binding domain	1e-29;4.77e-41;2.26e-42;1.9e-28;6.86e-39	IPR001789;IPR001789;IPR011006;IPR001867;IPR001867	4.75e-17	CE11	OmpR
Cyano	bins.327_ctg7_3	bin_327	OTHER	0.000391	0.999609		5.27e-146	RTL35514.1 response regulator transcription factor [Candidatus Melainabacteria bacterium]	9.2e-90	Response regulators consisting of a CheY-like receiver domain and a winged-helix DNA-binding domain	OmpR/PhoB-type DNA-binding domain;OmpR/PhoB-type DNA-binding domain;CheY-like superfamily;Signal transduction response regulator, receiver domain;Signal transduction response regulator, receiver domain	1.5e-25;8.14e-34;9.39e-49;5.47e-49;6.6e-35	IPR001867;IPR001867;IPR011006;IPR001789;IPR001789	1.09e-19	GT2	OmpR
Cyano	bins.327_ctg12_29	bin_327	OTHER	0.000894	0.999106		2.44e-60	RTL44623.1 response regulator transcription factor [Candidatus Melainabacteria bacterium]	4.2e-41	Response regulators consisting of a CheY-like receiver domain and a winged-helix DNA-binding domain	CheY-like superfamily;OmpR/PhoB-type DNA-binding domain;Signal transduction response regulator, receiver domain;Signal transduction response regulator, receiver domain;OmpR/PhoB-type DNA-binding domain	9.39e-39;3.94e-24;1.8e-24;1.14e-37;1.7e-17	IPR011006;IPR001867;IPR001789;IPR001789;IPR001867	1.49e-11	GT2	OmpR
Cyano	bins.327_ctg32_1	bin_327	OTHER	0.000723	0.999277		3.25e-47	PZM85229.1 DNA-binding response regulator [Candidatus Melainabacteria bacterium]	2.8e-40	Transcriptional regulatory protein, C terminal	Signal transduction response regulator, receiver domain;Signal transduction response regulator, receiver domain;OmpR/PhoB-type DNA-binding domain;CheY-like superfamily;Signal transduction response regulator, C-terminal effector;OmpR/PhoB-type DNA-binding domain	6.82e-32;7.7e-20;6.83e-14;4.55e-33;3.68e-21;3.7e-17	IPR001789;IPR001789;IPR001867;IPR011006;IPR016032;IPR001867	3.5e-09	GH130	OmpR
Cyano	bins.327_ctg32_15	bin_327	OTHER	0.000305	0.999695		2.26e-84	PZM85264.1 DNA-binding response regulator [Candidatus Melainabacteria bacterium]	2.9e-48	PFAM response regulator receiver	Signal transduction response regulator, receiver domain;OmpR/PhoB-type DNA-binding domain;CheY-like superfamily;OmpR/PhoB-type DNA-binding domain;Signal transduction response regulator, receiver domain	1.17e-35;5.8e-24;3.02e-39;4.67e-33;1e-25	IPR001789;IPR001867;IPR011006;IPR001867;IPR001789	1.6e-12	CE11	OmpR
Cyano	bins.327_ctg48_14	bin_327	OTHER	0.000707	0.999293		4.02e-135	PZM82960.1 DNA-binding response regulator [Candidatus Melainabacteria bacterium]	4.4e-70	PFAM Response regulator receiver domain	OmpR/PhoB-type DNA-binding domain;CheY-like superfamily;Signal transduction response regulator, receiver domain;OmpR/PhoB-type DNA-binding domain;Signal transduction response regulator, receiver domain;Signal transduction response regulator, C-terminal effector	2e-34;1.99e-43;2.4e-30;2.4e-26;2.34e-42;3.68e-30	IPR001867;IPR011006;IPR001789;IPR001867;IPR001789;IPR016032	1.28e-15	GT2	OmpR
Cyano	bins.327_ctg51_2	bin_327	OTHER	0.000653	0.999347		7e-87	TAN40339.1 response regulator [Nitrospirae bacterium]	4.6e-76	Transcriptional regulatory protein, C terminal	OmpR/PhoB-type DNA-binding domain;OmpR/PhoB-type DNA-binding domain;CheY-like superfamily;Signal transduction response regulator, receiver domain;Signal transduction response regulator, receiver domain	1.05e-29;1.3e-23;1.15e-43;2.85e-40;8.5e-28	IPR001867;IPR001867;IPR011006;IPR001789;IPR001789	5.64e-15	GT2	OmpR
Cyano	bins.327_ctg66_8	bin_327	OTHER	0.00038	0.99962		4.96e-66	RTL40677.1 response regulator transcription factor [Candidatus Melainabacteria bacterium]	8.3e-48	response regulator receiver	OmpR/PhoB-type DNA-binding domain;Signal transduction response regulator, receiver domain;Signal transduction response regulator, receiver domain;OmpR/PhoB-type DNA-binding domain;CheY-like superfamily	1.3e-19;4.34e-40;1.5e-26;4.06e-27;3.42e-40	IPR001867;IPR001789;IPR001789;IPR001867;IPR011006	1.36e-11	GT2	OmpR
Cyano	bins.327_ctg84_25	bin_327	OTHER	0.000505	0.999495		1.45e-78	RTL39206.1 response regulator transcription factor [Candidatus Melainabacteria bacterium]	9e-39	Diguanylate cyclase, GGDEF domain	OmpR/PhoB-type DNA-binding domain;OmpR/PhoB-type DNA-binding domain;Signal transduction response regulator, receiver domain;Signal transduction response regulator, receiver domain;CheY-like superfamily	2.73e-25;7.9e-22;5.8e-27;4.36e-37;3.42e-40	IPR001867;IPR001867;IPR001789;IPR001789;IPR011006	4.34e-13	GT2	OmpR
Cyano	bins.327_ctg97_9	bin_327	OTHER	0.000664	0.999336		7.91e-83	RTL40677.1 response regulator transcription factor [Candidatus Melainabacteria bacterium]	2.4e-47	PFAM Response regulator receiver domain	Signal transduction response regulator, receiver domain;OmpR/PhoB-type DNA-binding domain;CheY-like superfamily;Signal transduction response regulator, receiver domain;OmpR/PhoB-type DNA-binding domain	1.44e-39;3.58e-34;1.9e-40;8.1e-29;3.4e-24	IPR001789;IPR001867;IPR011006;IPR001789;IPR001867	4.49e-16	GT2	OmpR
Cyano	bins.327_ctg106_11	bin_327	OTHER	0.000351	0.999649		5.54e-96	PZM81078.1 DNA-binding response regulator [Candidatus Melainabacteria bacterium]	5.8e-46	Transcriptional regulatory protein, C terminal	CheY-like superfamily;Signal transduction response regulator, receiver domain;OmpR/PhoB-type DNA-binding domain;OmpR/PhoB-type DNA-binding domain;Signal transduction response regulator, receiver domain;Signal transduction response regulator, C-terminal effector	1.28e-37;8.44e-35;4.78e-32;4e-23;2e-22;1.16e-26	IPR011006;IPR001789;IPR001867;IPR001867;IPR001789;IPR016032	1.17e-11	GT2	OmpR
Cyano	bins.327_ctg112_35	bin_327	OTHER	0.001484	0.998516		8.19e-37	WP_152678379.1 response regulator [Kallotenue sp. CFH 73958]	4.5e-38	PFAM response regulator receiver	OmpR/PhoB-type DNA-binding domain;Signal transduction response regulator, receiver domain;OmpR/PhoB-type DNA-binding domain;Signal transduction response regulator, receiver domain;CheY-like superfamily	2.9e-19;1.14e-31;7.45e-27;1.6e-22;2.93e-34	IPR001867;IPR001789;IPR001867;IPR001789;IPR011006	5.96e-07	GT1	OmpR
Cyano	bins.327_ctg117_20	bin_327	OTHER	0.000397	0.999603		5.33e-84	PZM81171.1 DNA-binding response regulator [Candidatus Melainabacteria bacterium]	3.5e-46	PFAM response regulator receiver	OmpR/PhoB-type DNA-binding domain;Signal transduction response regulator, receiver domain;Signal transduction response regulator, receiver domain;OmpR/PhoB-type DNA-binding domain;CheY-like superfamily	1.3e-23;3.3e-25;3.59e-35;9.93e-34;8.15e-39	IPR001867;IPR001789;IPR001789;IPR001867;IPR011006	2.81e-12	GT2	OmpR
Cyano	bins.327_ctg118_3	bin_327	OTHER	0.003849	0.996151		1.53e-28	WP_010245001.1 response regulator transcription factor [Hungateiclostridium cellulolyticum]	8.3e-30	Response regulator receiver domain	OmpR/PhoB-type DNA-binding domain;Signal transduction response regulator, receiver domain;CheY-like superfamily;OmpR/PhoB-type DNA-binding domain;Signal transduction response regulator, receiver domain	2.14e-22;1.3e-15;6.46e-22;2.4e-21;4.94e-20	IPR001867;IPR001789;IPR011006;IPR001867;IPR001789	8.45e-05	GT35	OmpR
Cyano	bins.327_ctg119_80	bin_327	OTHER	0.004998	0.995002		1.74e-40	RTL40202.1 response regulator transcription factor [Candidatus Melainabacteria bacterium]	2.5e-32	PFAM Response regulator receiver domain	Signal transduction response regulator, receiver domain;Signal transduction response regulator, receiver domain;OmpR/PhoB-type DNA-binding domain;OmpR/PhoB-type DNA-binding domain;CheY-like superfamily	5.09e-29;1.4e-18;1.8e-12;8.05e-16;1.57e-32	IPR001789;IPR001789;IPR001867;IPR001867;IPR011006	1.72e-11	CE11	OmpR
Cyano	bins.327_ctg119_81	bin_327	OTHER	0.000616	0.999384		2.99e-30	WP_027474895.1 response regulator transcription factor [Curvibacter gracilis]	6.8e-29	Transcriptional regulator	Signal transduction response regulator, receiver domain;OmpR/PhoB-type DNA-binding domain;Signal transduction response regulator, C-terminal effector;OmpR/PhoB-type DNA-binding domain;Signal transduction response regulator, receiver domain;CheY-like superfamily	8.03e-32;4.4e-11;5.78e-10;2.42e-10;1.2e-20;3.98e-32	IPR001789;IPR001867;IPR016032;IPR001867;IPR001789;IPR011006	2.81e-11	GT2	OmpR
Cyano	bins.327_ctg119_84	bin_327	OTHER	0.000511	0.999489		8.16e-42	WP_027883311.1 response regulator transcription factor [Meiothermus rufus]	1e-42	Response regulator receiver domain	Signal transduction response regulator, C-terminal effector;OmpR/PhoB-type DNA-binding domain;Signal transduction response regulator, receiver domain;Signal transduction response regulator, receiver domain;CheY-like superfamily;OmpR/PhoB-type DNA-binding domain	1.76e-22;5.64e-28;1.82e-31;3.4e-25;5.69e-38;6.8e-20	IPR016032;IPR001867;IPR001789;IPR001789;IPR011006;IPR001867	7.31e-16	GT35	OmpR
Cyano	bins.327_ctg119_85	bin_327	OTHER	0.000793	0.999207		9.14e-46	RTL35728.1 response regulator transcription factor [Candidatus Melainabacteria bacterium]	1e-34	PFAM response regulator receiver	Signal transduction response regulator, receiver domain;CheY-like superfamily;OmpR/PhoB-type DNA-binding domain;OmpR/PhoB-type DNA-binding domain;Signal transduction response regulator, receiver domain	1.7e-16;1.85e-31;4.71e-16;3.4e-10;2.15e-29	IPR001789;IPR011006;IPR001867;IPR001867;IPR001789	9.45e-09	GT2	OmpR
Cyano	bins.327_ctg125_2	bin_327	OTHER	0.000509	0.999491		4.52e-75	PZM81337.1 DNA-binding response regulator [Candidatus Melainabacteria bacterium]	4.4e-49	Transcriptional regulatory protein, C terminal	Signal transduction response regulator, receiver domain;OmpR/PhoB-type DNA-binding domain;OmpR/PhoB-type DNA-binding domain;Signal transduction response regulator, receiver domain;CheY-like superfamily	7.6e-36;3.3e-23;1.91e-28;1.6e-26;6.45e-36	IPR001789;IPR001867;IPR001867;IPR001789;IPR011006	2.02e-10	GT2	OmpR
Cyano	bins.327_ctg129_25	bin_327	OTHER	0.000674	0.999326		3.54e-84	RTL45866.1 response regulator transcription factor [Candidatus Melainabacteria bacterium]	5.1e-45	COG0745 Response regulators consisting of a CheY-like receiver domain and a winged-helix DNA-binding domain	Signal transduction response regulator, receiver domain;OmpR/PhoB-type DNA-binding domain;Signal transduction response regulator, receiver domain;CheY-like superfamily;OmpR/PhoB-type DNA-binding domain;Signal transduction response regulator, C-terminal effector	5.28e-39;9.98e-25;8.3e-28;1.38e-40;2.7e-19;2.41e-23	IPR001789;IPR001867;IPR001789;IPR011006;IPR001867;IPR016032	4.23e-12	GH130	OmpR
Cyano	bins.327_ctg137_6	bin_327	OTHER	0.000642	0.999358		3.19e-81	PZM85911.1 DNA-binding response regulator [Candidatus Melainabacteria bacterium]	1.7e-45	Response regulators consisting of a CheY-like receiver domain and a winged-helix DNA-binding domain	Signal transduction response regulator, receiver domain;OmpR/PhoB-type DNA-binding domain;OmpR/PhoB-type DNA-binding domain;Signal transduction response regulator, receiver domain;CheY-like superfamily	4.33e-35;2.95e-29;1.6e-21;1.2e-24;4.83e-37	IPR001789;IPR001867;IPR001867;IPR001789;IPR011006	1.75e-10	GT2	OmpR
Cyano	bins.327_ctg149_71	bin_327	OTHER	0.000508	0.999492		7.6e-45	PZM86096.1 DNA-binding response regulator [Candidatus Melainabacteria bacterium]	9.3e-44	PFAM response regulator receiver	CheY-like superfamily;Signal transduction response regulator, receiver domain;OmpR/PhoB-type DNA-binding domain;OmpR/PhoB-type DNA-binding domain;Signal transduction response regulator, C-terminal effector;Signal transduction response regulator, receiver domain	2.99e-34;3.21e-33;9.6e-22;1.03e-27;2.3e-25;4.1e-25	IPR011006;IPR001789;IPR001867;IPR001867;IPR016032;IPR001789	7.37e-11	CE11	OmpR
Cyano	bins.327_ctg150_2	bin_327	OTHER	0.000239	0.999761		5.44e-58	RUP23697.1 response regulator [Curvibacter sp.]	2.6e-65	PFAM Response regulator receiver domain	CheY-like superfamily;Signal transduction response regulator, receiver domain;Signal transduction response regulator, C-terminal effector;Signal transduction response regulator, receiver domain;OmpR/PhoB-type DNA-binding domain;OmpR/PhoB-type DNA-binding domain	4.27e-39;2.6e-26;1.67e-21;1.22e-35;9.58e-28;2.6e-20	IPR011006;IPR001789;IPR016032;IPR001789;IPR001867;IPR001867	2.17e-12	GT2	OmpR
Cyano	bins.327_ctg155_36	bin_327	OTHER	0.000605	0.999395		1.28e-86	PZM82609.1 DNA-binding response regulator [Candidatus Melainabacteria bacterium]	7.2e-44	Transcriptional regulatory protein, C terminal	Signal transduction response regulator, receiver domain;OmpR/PhoB-type DNA-binding domain;Signal transduction response regulator, C-terminal effector;CheY-like superfamily;Signal transduction response regulator, receiver domain;OmpR/PhoB-type DNA-binding domain	1.14e-33;1.2e-18;1.14e-16;1.07e-34;6.5e-24;1.7e-26	IPR001789;IPR001867;IPR016032;IPR011006;IPR001789;IPR001867	2.57e-10	GT2	OmpR
Cyano	bins.327_ctg155_48	bin_327	OTHER	0.000285	0.999715		2.1e-92	PZM85454.1 DNA-binding response regulator [Candidatus Melainabacteria bacterium]	9.6e-41	Hpt domain	Signal transduction response regulator, receiver domain;Signal transduction response regulator, receiver domain;OmpR/PhoB-type DNA-binding domain;CheY-like superfamily;OmpR/PhoB-type DNA-binding domain	1.51e-35;1.2e-24;3.74e-23;6.26e-39;1.6e-19	IPR001789;IPR001789;IPR001867;IPR011006;IPR001867	1.82e-10	GT2	OmpR
Cyano	bins.327_ctg155_90	bin_327	OTHER	0.000701	0.999299		4.33e-86	RTL35652.1 response regulator transcription factor [Candidatus Melainabacteria bacterium]	5.5e-44	Transcriptional regulatory protein, C terminal	OmpR/PhoB-type DNA-binding domain;Signal transduction response regulator, receiver domain;CheY-like superfamily;OmpR/PhoB-type DNA-binding domain;Signal transduction response regulator, receiver domain;Signal transduction response regulator, C-terminal effector	1.4e-18;2.07e-36;1.07e-36;6.85e-24;1.1e-24;4.25e-22	IPR001867;IPR001789;IPR011006;IPR001867;IPR001789;IPR016032	4.93e-12	CE11	OmpR
Cyano	bins.327_ctg158_4	bin_327	OTHER	0.000653	0.999347		7e-57	WP_072780542.1 response regulator transcription factor [Duganella sacchari]_x0001_SHM26130.1 DNA-binding response regulator, OmpR family, contains REC and winged-helix (wHTH) domain [Duganella sacchari]	7.6e-70	Transcriptional regulatory protein, C terminal	OmpR/PhoB-type DNA-binding domain;Signal transduction response regulator, C-terminal effector;Signal transduction response regulator, receiver domain;CheY-like superfamily;OmpR/PhoB-type DNA-binding domain;Signal transduction response regulator, receiver domain	3.9e-25;3.4e-29;3.88e-33;2.42e-42;1e-36;2.9e-27	IPR001867;IPR016032;IPR001789;IPR011006;IPR001867;IPR001789	3.26e-08	GT2	OmpR
Cyano	bins.327_ctg176_4	bin_327	OTHER	0.000488	0.999512		1.77e-70	RTL44623.1 response regulator transcription factor [Candidatus Melainabacteria bacterium]	4.5e-46	Two component transcriptional regulator, winged helix family	Signal transduction response regulator, receiver domain;OmpR/PhoB-type DNA-binding domain;Signal transduction response regulator, receiver domain;OmpR/PhoB-type DNA-binding domain;CheY-like superfamily	1.21e-38;1.2e-21;2.1e-28;9.05e-28;5.27e-41	IPR001789;IPR001867;IPR001789;IPR001867;IPR011006	3.28e-13	GT2	OmpR
Cyano	bins.327_ctg178_18	bin_327	OTHER	0.000301	0.999699		4.94e-80	PZM80319.1 DNA-binding response regulator [Candidatus Melainabacteria bacterium]	5e-45	Response regulators consisting of a CheY-like receiver domain and a winged-helix DNA-binding domain	Signal transduction response regulator, receiver domain;Signal transduction response regulator, receiver domain;CheY-like superfamily;OmpR/PhoB-type DNA-binding domain;OmpR/PhoB-type DNA-binding domain	5.6e-27;1.53e-38;2.13e-39;5.5e-19;6.39e-26	IPR001789;IPR001789;IPR011006;IPR001867;IPR001867	8.73e-10	CE11	OmpR
Cyano	bins.327_ctg181_3	bin_327	OTHER	0.000527	0.999473		1.04e-95	PZM81337.1 DNA-binding response regulator [Candidatus Melainabacteria bacterium]	6.2e-48	PFAM response regulator receiver	OmpR/PhoB-type DNA-binding domain;CheY-like superfamily;Signal transduction response regulator, receiver domain;Signal transduction response regulator, C-terminal effector;OmpR/PhoB-type DNA-binding domain;Signal transduction response regulator, receiver domain	7.5e-24;4.98e-36;6.17e-35;1.7e-26;1.09e-32;2e-23	IPR001867;IPR011006;IPR001789;IPR016032;IPR001867;IPR001789	5.97e-10	GT2	OmpR
Cyano	bins.327_ctg182_11	bin_327	OTHER	0.000297	0.999703		6.89e-67	RTL40677.1 response regulator transcription factor [Candidatus Melainabacteria bacterium]	6.8e-42	Transcriptional regulatory protein, C terminal	Signal transduction response regulator, receiver domain;OmpR/PhoB-type DNA-binding domain;CheY-like superfamily;Signal transduction response regulator, receiver domain;OmpR/PhoB-type DNA-binding domain	3.54e-35;1.2e-20;4.27e-39;4.5e-28;2.95e-27	IPR001789;IPR001867;IPR011006;IPR001789;IPR001867	1.02e-13	CE11	OmpR
Cyano	bins.327_ctg192_12	bin_327	OTHER	0.000777	0.999223		1.95e-130	PWT97498.1 DNA-binding response regulator [Candidatus Melainabacteria bacterium]	3.4e-76	Response regulators consisting of a CheY-like receiver domain and a winged-helix DNA-binding domain	OmpR/PhoB-type DNA-binding domain;Signal transduction response regulator, C-terminal effector;Signal transduction response regulator, receiver domain;OmpR/PhoB-type DNA-binding domain;CheY-like superfamily;Signal transduction response regulator, receiver domain	1.38e-27;1.45e-24;3.7e-27;4.9e-24;3.56e-44;2.45e-42	IPR001867;IPR016032;IPR001789;IPR001867;IPR011006;IPR001789	8.83e-21	GT2	OmpR
Cyano	bins.327_ctg194_5	bin_327	OTHER	0.000421	0.999579		6.79e-51	WP_110989584.1 response regulator transcription factor [Mesotoga sp. TolDC]_x0001_PZC53150.1 histidine kinase [Mesotoga sp. TolDC]	7.5e-49	COGs COG0745 Response regulators consisting of a CheY-like receiver domain and a winged-helix DNA-binding domain	Signal transduction response regulator, receiver domain;Signal transduction response regulator, C-terminal effector;CheY-like superfamily;OmpR/PhoB-type DNA-binding domain;Signal transduction response regulator, receiver domain;OmpR/PhoB-type DNA-binding domain	1.66e-32;1.13e-26;7.26e-37;3.08e-31;1.5e-25;1.4e-23	IPR001789;IPR016032;IPR011006;IPR001867;IPR001789;IPR001867	2.71e-17	GT2	OmpR
Cyano	bins.327_ctg195_70	bin_327	OTHER	0.000441	0.999559		5.75e-82	PZM82793.1 DNA-binding response regulator [Candidatus Melainabacteria bacterium]	1.3e-48	Response regulators consisting of a CheY-like receiver domain and a winged-helix DNA-binding domain	Signal transduction response regulator, receiver domain;OmpR/PhoB-type DNA-binding domain;Signal transduction response regulator, receiver domain;OmpR/PhoB-type DNA-binding domain;CheY-like superfamily	2.57e-36;1.2e-19;6.1e-25;4.68e-27;2.7e-39	IPR001789;IPR001867;IPR001789;IPR001867;IPR011006	5.68e-11	GT2	OmpR
Cyano	bins.327_ctg197_30	bin_327	OTHER	0.000424	0.999576		1.39e-68	PZM84019.1 DNA-binding response regulator [Candidatus Melainabacteria bacterium]	3.9e-42	PFAM Response regulator receiver domain	Signal transduction response regulator, receiver domain;OmpR/PhoB-type DNA-binding domain;Signal transduction response regulator, receiver domain;OmpR/PhoB-type DNA-binding domain;CheY-like superfamily	2e-23;2.99e-30;4.1e-33;1.2e-22;1.81e-35	IPR001789;IPR001867;IPR001789;IPR001867;IPR011006	8.4e-10	GT2	OmpR
Cyano	bins.327_ctg197_52	bin_327	OTHER	0.000547	0.999453		1.21e-67	RTL43646.1 response regulator transcription factor [Candidatus Melainabacteria bacterium]	8.1e-40	Histidine kinase-, DNA gyrase B-, and HSP90-like ATPase	CheY-like superfamily;Signal transduction response regulator, receiver domain;OmpR/PhoB-type DNA-binding domain;OmpR/PhoB-type DNA-binding domain;Signal transduction response regulator, receiver domain	2.42e-35;8.04e-33;2.1e-15;6.69e-20;1e-21	IPR011006;IPR001789;IPR001867;IPR001867;IPR001789	2.31e-13	CE11	OmpR
Cyano	bins.327_ctg204_5	bin_327	OTHER	0.000391	0.999609		1.14e-66	PZM81337.1 DNA-binding response regulator [Candidatus Melainabacteria bacterium]	6.1e-43	Response regulators consisting of a CheY-like receiver domain and a winged-helix DNA-binding domain	Signal transduction response regulator, receiver domain;Signal transduction response regulator, receiver domain;OmpR/PhoB-type DNA-binding domain;OmpR/PhoB-type DNA-binding domain;CheY-like superfamily	2.07e-30;4.5e-21;9.3e-28;6.1e-21;5.86e-36	IPR001789;IPR001789;IPR001867;IPR001867;IPR011006	7.98e-13	GH130	OmpR
Cyano	bins.327_ctg210_98	bin_327	OTHER	0.000614	0.999386		1.07e-48	RTL40202.1 response regulator transcription factor [Candidatus Melainabacteria bacterium]	2.7e-41	Response regulators consisting of a CheY-like receiver domain and a winged-helix DNA-binding domain	Signal transduction response regulator, receiver domain;Signal transduction response regulator, C-terminal effector;Signal transduction response regulator, receiver domain;OmpR/PhoB-type DNA-binding domain;CheY-like superfamily;OmpR/PhoB-type DNA-binding domain	5.34e-32;1.3e-20;1.1e-20;1.08e-23;1.71e-34;2.4e-15	IPR001789;IPR016032;IPR001789;IPR001867;IPR011006;IPR001867	3.82e-08	CE11	OmpR
Cyano	bins.327_ctg210_192	bin_327	OTHER	0.000401	0.999599		3.92e-48	WP_025727160.1 response regulator transcription factor [Bacillus ginsengihumi]_x0001_KHD86445.1 chemotaxis protein CheY [Bacillus ginsengihumi]	1.6e-49	COGs COG0745 Response regulators consisting of a CheY-like receiver domain and a winged-helix DNA-binding domain	Signal transduction response regulator, receiver domain;Signal transduction response regulator, receiver domain;OmpR/PhoB-type DNA-binding domain;OmpR/PhoB-type DNA-binding domain;CheY-like superfamily;Signal transduction response regulator, C-terminal effector	3.3e-39;5.2e-27;7.16e-35;3.3e-25;4.41e-39;3.12e-28	IPR001789;IPR001789;IPR001867;IPR001867;IPR011006;IPR016032	7.09e-14	GT2	OmpR
Cyano	bins.327_ctg230_27	bin_327	OTHER	0.00158	0.99842		1.44e-73	OFV79743.1 DNA-binding response regulator [Acidobacteria bacterium RBG_13_68_16]	8.3e-64	Two component transcriptional regulator, winged helix family	OmpR/PhoB-type DNA-binding domain;Signal transduction response regulator, receiver domain;OmpR/PhoB-type DNA-binding domain;Signal transduction response regulator, receiver domain;CheY-like superfamily;Signal transduction response regulator, C-terminal effector	4.49e-22;6.4e-28;1.4e-24;2.88e-40;1.21e-40;3.68e-29	IPR001867;IPR001789;IPR001867;IPR001789;IPR011006;IPR016032	1.23e-14	GT2	OmpR
Cyano	bins.349_ctg6_105	bin_349	OTHER	0.002762	0.997238		0	OUC13481.1 hypothetical protein B0A82_16920 [Alkalinema sp. CACIAM 70d]	0	Histidine kinase-, DNA gyrase B-, and HSP90-like ATPase	CheY-like superfamily;OmpR/PhoB-type DNA-binding domain;PAS domain;Signal transduction histidine kinase, dimerisation/phosphoacceptor domain;Signal transduction histidine kinase, dimerisation/phosphoacceptor domain;PAS domain superfamily;PAS domain;PAS domain;OmpR/PhoB-type DNA-binding domain;Signal transduction response regulator, receiver domain;Signal transduction response regulator, receiver …	1.38e-39;4.18e-23;3.24e-12;5.2e-07;1.1e-09;3.32e-20;6.37e-06;3.78e-12;4.7e-19;8.9e-22;2.2e-26;2.16e-10;1.4e-07;1.13e-43;1.17e-36;5.67e-60;2.24e-39;6.97e-31;2.42e-26;1.7e-15;1.4e-11;9.9e-21;0.00386696;2.58e-22;1.2e-21;2.88e-28;1.24e-22;3.2e-12;2.8e-14;4.2e-19;1.31e-17;1.7e-18;1.6e-17;2.1e-11;1.4e-13;5.6e-13	IPR011006;IPR001867;IPR000014;IPR003661;IPR003661;IPR035965;IPR000014;IPR000014;IPR001867;IPR001789;IPR001789;IPR036097;IPR000014;;IPR036890;;IPR001789;IPR011006;IPR035965;IPR013767;IPR013655;IPR013655;IPR000014;IPR035965;IPR003018;IPR001789;IPR035965;IPR013656;IPR000014;IPR003594;IPR035965;IPR000014;IPR000014;IPR000014;IPR000014;IPR000014	8.28e-23	GT2	OmpR
Cyano	bins.349_ctg6_125	bin_349	OTHER	0.001693	0.998307		9.24e-130	WP_073068999.1 response regulator [Phormidesmis priestleyi]_x0001_PSB21974.1 two-component system response regulator [Phormidesmis priestleyi ULC007]_x0001_PZO55057.1 two-component system response regulator [Phormidesmis priestleyi]	4e-116	Transcriptional regulatory protein, C terminal	Signal transduction histidine kinase, phosphotransfer (Hpt) domain;OmpR/PhoB-type DNA-binding domain;CheY-like superfamily;Signal transduction response regulator, receiver domain;HPT domain superfamily;OmpR/PhoB-type DNA-binding domain;Signal transduction response regulator, C-terminal effector;Signal transduction response regulator, receiver domain	1.6e-08;2.1e-18;9.25e-37;2.12e-24;3.27e-10;4.13e-24;1.96e-21;1.7e-23	IPR008207;IPR001867;IPR011006;IPR001789;IPR036641;IPR001867;IPR016032;IPR001789	1.53e-09	GH130	OmpR
Cyano	bins.349_ctg6_140	bin_349	OTHER	0.007249	0.992751		1.08e-231	TAG75843.1 response regulator [Oscillatoriales cyanobacterium]	3.3e-200	Response regulator receiver domain	Signal transduction histidine kinase, phosphotransfer (Hpt) domain;Signal transduction response regulator, receiver domain;Signal transduction response regulator, C-terminal effector;CheY-like superfamily;OmpR/PhoB-type DNA-binding domain;Signal transduction response regulator, receiver domain;CheY-like superfamily;Signal transduction response regulator, receiver domain;OmpR/PhoB-type DNA-binding…	1.3e-11;5.41e-19;1.22e-26;2.28e-34;3.19e-33;4.78e-37;1.1e-36;3.94e-32;3.4e-22;5.36e-11;9.1e-27;1.5e-26;2.6e-16;1.85e-22	IPR008207;IPR001789;IPR016032;IPR011006;IPR001867;IPR001789;IPR011006;IPR001789;IPR001867;IPR036641;IPR001789;IPR001789;IPR001789;IPR011006	9.25e-12	GH130	OmpR
Cyano	bins.349_ctg8_25	bin_349	OTHER	0.000195	0.999805		1.82e-134	WP_036615119.1 response regulator transcription factor [Oscillatoriales cyanobacterium JSC-12]	8.7e-117	Response regulators consisting of a CheY-like receiver domain and a winged-helix DNA-binding domain	OmpR/PhoB-type DNA-binding domain;Signal transduction response regulator, receiver domain;OmpR/PhoB-type DNA-binding domain;Signal transduction response regulator, receiver domain;CheY-like superfamily	3.4e-27;8.3e-29;1.08e-38;7.04e-37;3.65e-39	IPR001867;IPR001789;IPR001867;IPR001789;IPR011006	1.11e-18	GT2	OmpR
Cyano	bins.349_ctg22_54	bin_349	OTHER	0.00154	0.99846		4.44e-139	WP_009557007.1 response regulator transcription factor [Oscillatoriales cyanobacterium JSC-12]_x0001_EKQ68240.1 response regulator with CheY-like receiver domain and winged-helix DNA-binding domain [Oscillatoriales cyanobacterium JSC-12]	5.6e-123	Response regulators consisting of a CheY-like receiver domain and a winged-helix DNA-binding domain	Signal transduction response regulator, C-terminal effector;OmpR/PhoB-type DNA-binding domain;OmpR/PhoB-type DNA-binding domain;Signal transduction response regulator, receiver domain;Signal transduction response regulator, receiver domain;CheY-like superfamily	1.9e-26;3.97e-31;1.3e-22;2.73e-36;5.9e-23;1.57e-33	IPR016032;IPR001867;IPR001867;IPR001789;IPR001789;IPR011006	1.41e-10	GT2	OmpR
Cyano	bins.349_ctg23_173	bin_349	OTHER	0.001232	0.998768		3.41e-127	WP_096552789.1 response regulator [Nostoc sp. NIES-4103]_x0001_BAZ48544.1 multi-component transcriptional regulator, winged helix family protein [Nostoc sp. NIES-4103]	3.3e-135	COGs COG0745 Response regulators consisting of a CheY-like receiver domain and a winged-helix DNA-binding domain	OmpR/PhoB-type DNA-binding domain;OmpR/PhoB-type DNA-binding domain;CheY-like superfamily;Signal transduction response regulator, receiver domain;PAS domain;PAS domain;Signal transduction response regulator, receiver domain;Signal transduction response regulator, C-terminal effector;Signal transduction response regulator, receiver domain;Signal transduction response regulator, receiver domain;PAS…	6.6e-22;4.65e-31;4.27e-33;1.77e-29;7.2e-15;7.83e-13;4.07e-29;8.79e-27;1.4e-24;5.6e-20;2.09e-18;5.55e-32;1.5e-11	IPR001867;IPR001867;IPR011006;IPR001789;IPR000014;IPR000014;IPR001789;IPR016032;IPR001789;IPR001789;IPR035965;IPR011006;IPR013655	2.1e-14	GT2	OmpR
Cyano	bins.349_ctg35_55	bin_349	OTHER	0.00047	0.99953		2.75e-136	PZV16719.1 DNA-binding response regulator [Leptolyngbya sp.]	2.9e-137	Response regulators consisting of a CheY-like receiver domain and a winged-helix DNA-binding domain	Signal transduction response regulator, receiver domain;CheY-like superfamily;OmpR/PhoB-type DNA-binding domain;Signal transduction response regulator, C-terminal effector;OmpR/PhoB-type DNA-binding domain;Signal transduction response regulator, receiver domain	2.57e-40;7.4e-40;7e-28;8.79e-31;1.83e-36;4.3e-25	IPR001789;IPR011006;IPR001867;IPR016032;IPR001867;IPR001789	1.28e-09	GH130	OmpR
Cyano	bins.349_ctg38_9	bin_349	OTHER	0.000766	0.999234		1.93e-107	WP_017718481.1 response regulator transcription factor [Oscillatoria sp. PCC 10802]	9.8e-94	PFAM Response regulator receiver domain	OmpR/PhoB-type DNA-binding domain;CheY-like superfamily;Signal transduction response regulator, receiver domain;OmpR/PhoB-type DNA-binding domain;Signal transduction response regulator, receiver domain	3.5e-24;5.27e-43;1.99e-42;1.05e-30;4.5e-32	IPR001867;IPR011006;IPR001789;IPR001867;IPR001789	3.2e-13	GH130	OmpR
Cyano	bins.349_ctg40_57	bin_349	OTHER	0.00032	0.99968		4.42e-141	WP_009556637.1 response regulator transcription factor [Oscillatoriales cyanobacterium JSC-12]_x0001_EKQ69728.1 response regulator with CheY-like receiver domain and winged-helix DNA-binding domain [Oscillatoriales cyanobacterium JSC-12]	9.5e-124	Response regulators consisting of a CheY-like receiver domain and a winged-helix DNA-binding domain	CheY-like superfamily;Signal transduction response regulator, receiver domain;Signal transduction response regulator, C-terminal effector;Signal transduction response regulator, receiver domain;OmpR/PhoB-type DNA-binding domain;OmpR/PhoB-type DNA-binding domain	3.56e-43;1.8e-29;3.12e-26;6.14e-42;4.55e-32;3.5e-26	IPR011006;IPR001789;IPR016032;IPR001789;IPR001867;IPR001867	3.61e-18	GT2	OmpR
Cyano	bins.349_ctg54_15	bin_349	OTHER	0.001865	0.998135		1.69e-123	WP_009556129.1 response regulator transcription factor [Oscillatoriales cyanobacterium JSC-12]_x0001_EKQ69217.1 response regulator with CheY-like receiver domain and winged-helix DNA-binding domain [Oscillatoriales cyanobacterium JSC-12]	3e-106	Response regulators consisting of a CheY-like receiver domain and a winged-helix DNA-binding domain	Signal transduction response regulator, C-terminal effector;Signal transduction response regulator, receiver domain;Signal transduction response regulator, receiver domain;OmpR/PhoB-type DNA-binding domain;CheY-like superfamily;OmpR/PhoB-type DNA-binding domain	1.3e-33;1.92e-25;5.7e-17;1.8e-41;9.25e-30;6.5e-29	IPR016032;IPR001789;IPR001789;IPR001867;IPR011006;IPR001867	1.64e-12	GT2	OmpR
Cyano	bins.349_ctg77_27	bin_349	OTHER	0.000872	0.999128		6.02e-126	WP_009769248.1 response regulator transcription factor [Oscillatoriales cyanobacterium JSC-12]_x0001_EKQ66992.1 response regulator with CheY-like receiver domain and winged-helix DNA-binding domain [Oscillatoriales cyanobacterium JSC-12]	4.4e-110	PFAM Response regulator receiver domain	Signal transduction response regulator, receiver domain;OmpR/PhoB-type DNA-binding domain;OmpR/PhoB-type DNA-binding domain;CheY-like superfamily;Signal transduction response regulator, receiver domain	3.5e-41;2.12e-39;4.3e-29;8.6e-45;8.1e-28	IPR001789;IPR001867;IPR001867;IPR011006;IPR001789	4.02e-11	GT2	OmpR
Cyano	bins.349_ctg81_124	bin_349	OTHER	0.000376	0.999624		3.52e-153	EKQ68187.1 response regulator with CheY-like receiver domain and winged-helix DNA-binding domain [Oscillatoriales cyanobacterium JSC-12]	9e-133	Response regulators consisting of a CheY-like receiver domain and a winged-helix DNA-binding domain	Signal transduction response regulator, receiver domain;CheY-like superfamily;OmpR/PhoB-type DNA-binding domain;Signal transduction response regulator, receiver domain;OmpR/PhoB-type DNA-binding domain	8.1e-32;3.27e-46;1.1e-33;2.64e-46;2e-26	IPR001789;IPR011006;IPR001867;IPR001789;IPR001867	1.2e-17	GT2	OmpR
Cyano	bins.349_ctg86_76	bin_349	OTHER	0.001028	0.998972		2.12e-123	WP_009556183.1 response regulator transcription factor [Oscillatoriales cyanobacterium JSC-12]_x0001_EKQ69270.1 response regulator with CheY-like receiver domain and winged-helix DNA-binding domain [Oscillatoriales cyanobacterium JSC-12]	7.1e-108	Response regulators consisting of a CheY-like receiver domain and a winged-helix DNA-binding domain	Signal transduction response regulator, receiver domain;Signal transduction response regulator, receiver domain;CheY-like superfamily;OmpR/PhoB-type DNA-binding domain;OmpR/PhoB-type DNA-binding domain;Signal transduction response regulator, C-terminal effector	8.59e-43;3.7e-29;9.25e-42;4.39e-32;9.7e-25;9.35e-27	IPR001789;IPR001789;IPR011006;IPR001867;IPR001867;IPR016032	1.57e-12	GH130	OmpR
Cyano	bins.349_ctg87_14	bin_349	OTHER	0.001572	0.998428		1.31e-90	WP_009769113.1 response regulator transcription factor [Oscillatoriales cyanobacterium JSC-12]_x0001_EKQ66852.1 response regulator with CheY-like receiver domain and winged-helix DNA-binding domain [Oscillatoriales cyanobacterium JSC-12]	3.9e-80	Transcriptional regulatory protein, C terminal	Signal transduction response regulator, C-terminal effector;Signal transduction response regulator, receiver domain;Signal transduction response regulator, receiver domain;CheY-like superfamily;OmpR/PhoB-type DNA-binding domain;OmpR/PhoB-type DNA-binding domain	1.64e-19;2.6e-19;6.58e-21;1.42e-30;2.03e-23;3.7e-18	IPR016032;IPR001789;IPR001789;IPR011006;IPR001867;IPR001867	1.35e-06	GT2	OmpR
Cyano	bins.349_ctg96_3	bin_349	OTHER	0.000743	0.999257		6.96e-168	WP_009769128.1 response regulator [Oscillatoriales cyanobacterium JSC-12]_x0001_EKQ66867.1 response regulator with CheY-like receiver domain and winged-helix DNA-binding domain [Oscillatoriales cyanobacterium JSC-12]	6.5e-156	Response regulators consisting of a CheY-like receiver domain and a winged-helix DNA-binding domain	Signal transduction response regulator, receiver domain;Signal transduction response regulator, receiver domain;OmpR/PhoB-type DNA-binding domain;CheY-like superfamily;CheY-like superfamily;Signal transduction response regulator, receiver domain;Signal transduction response regulator, receiver domain;Signal transduction response regulator, receiver domain;Signal transduction histidine kinase, pho…	3.51e-05;1.56e-37;3.9e-22;6.97e-33;3.7e-13;1.08e-29;3.4e-25;1.9e-27;2.7e-13;4.59e-06;1.88e-31;4.13e-28;1.57e-13;2.56e-37	IPR001789;IPR001789;IPR001867;IPR011006;IPR011006;IPR001789;IPR001789;IPR001789;IPR008207;IPR008207;IPR001867;IPR016032;IPR036641;IPR011006	1.04e-13	GT2	OmpR
Cyano	bins.349_ctg98_12	bin_349	OTHER	0.002433	0.997567		5.32e-110	PZV17899.1 DNA-binding response regulator [Leptolyngbya sp.]	1.3e-75	Response regulators consisting of a CheY-like receiver domain and a winged-helix DNA-binding domain	OmpR/PhoB-type DNA-binding domain;Signal transduction response regulator, C-terminal effector;Signal transduction response regulator, receiver domain;CheY-like superfamily;Signal transduction response regulator, receiver domain;OmpR/PhoB-type DNA-binding domain	8.1e-29;1.96e-22;6.4e-27;2.28e-41;3.07e-38;7.6e-23	IPR001867;IPR016032;IPR001789;IPR011006;IPR001789;IPR001867	3.45e-14	GT35	OmpR
Cyano	bins.349_ctg105_20	bin_349	OTHER	0.000236	0.999764		5.46e-124	WP_068819836.1 response regulator transcription factor [Phormidesmis priestleyi]	8.9e-103	COG0745 Response regulators consisting of a CheY-like receiver domain and a winged-helix DNA-binding domain	Signal transduction response regulator, receiver domain;OmpR/PhoB-type DNA-binding domain;Signal transduction response regulator, receiver domain;OmpR/PhoB-type DNA-binding domain;CheY-like superfamily	1.65e-38;9.87e-37;2.6e-28;1.2e-26;1.19e-42	IPR001789;IPR001867;IPR001789;IPR001867;IPR011006	2.29e-11	CE11	OmpR
Cyano	bins.349_ctg106_137	bin_349	OTHER	0.000635	0.999365		1.98599999966246e-315	WP_009769295.1 response regulator [Oscillatoriales cyanobacterium JSC-12]_x0001_EKQ67040.1 diguanylate cyclase (GGDEF) domain-containing protein [Oscillatoriales cyanobacterium JSC-12]	5.1e-278	Response regulator receiver domain	CheY-like superfamily;Nucleotide cyclase;OmpR/PhoB-type DNA-binding domain;Signal transduction histidine kinase, phosphotransfer (Hpt) domain;Signal transduction response regulator, receiver domain;GGDEF domain;Signal transduction histidine kinase, phosphotransfer (Hpt) domain;HPT domain superfamily;CheY-like superfamily;Signal transduction response regulator, receiver domain;OmpR/PhoB-type DNA-b…	3.27e-38;1.1e-46;5.73e-28;1.1e-08;1.81e-36;1.39e-56;1.3e-05;2.09e-09;1.08e-31;9.54e-23;6.1e-22;1.57e-10;5e-21;9.1e-27;8.4e-49;1.5e-50	IPR011006;IPR029787;IPR001867;IPR008207;IPR001789;IPR000160;IPR008207;IPR036641;IPR011006;IPR001789;IPR001867;IPR011006;IPR001789;IPR001789;IPR000160;IPR000160	4.18e-11	GH130	OmpR
Cyano	bins.39_ctg3_13	bin_39	OTHER	0.000698	0.999302		5.72e-88	WP_015169231.1 response regulator transcription factor [Synechococcus sp. PCC 7502]_x0001_AFY74576.1 response regulator with CheY-like receiver domain and winged-helix DNA-binding domain [Synechococcus sp. PCC 7502]	4e-82	Response regulators consisting of a CheY-like receiver domain and a winged-helix DNA-binding domain	CheY-like superfamily;Signal transduction response regulator, receiver domain;OmpR/PhoB-type DNA-binding domain;Signal transduction response regulator, C-terminal effector;OmpR/PhoB-type DNA-binding domain;Signal transduction response regulator, receiver domain	2.42e-41;1.78e-42;2.9e-20;3.68e-23;2.25e-26;1.7e-31	IPR011006;IPR001789;IPR001867;IPR016032;IPR001867;IPR001789	5.56e-15	GT2	OmpR
Cyano	bins.39_ctg7_37	bin_39	OTHER	0.000833	0.999167		5.99e-107	WP_019500777.1 response regulator transcription factor [Pseudanabaena sp. PCC 6802]	2.5e-95	COG0745 Response regulators consisting of a CheY-like receiver domain and a winged-helix DNA-binding domain	Signal transduction response regulator, C-terminal effector;OmpR/PhoB-type DNA-binding domain;Signal transduction response regulator, receiver domain;Signal transduction response regulator, receiver domain;OmpR/PhoB-type DNA-binding domain;CheY-like superfamily	7.65e-33;4.62e-38;5.53e-40;2.6e-29;7.3e-29;1.25e-39	IPR016032;IPR001867;IPR001789;IPR001789;IPR001867;IPR011006	1.31e-11	GH130	OmpR
Cyano	bins.39_ctg10_130	bin_39	OTHER	0.001237	0.998763		3.18e-142	PZU96348.1 DNA-binding response regulator [Pseudanabaena sp.]	8.1e-80	PFAM Response regulator receiver domain	OmpR/PhoB-type DNA-binding domain;Signal transduction response regulator, C-terminal effector;Signal transduction response regulator, receiver domain;CheY-like superfamily;OmpR/PhoB-type DNA-binding domain;Signal transduction response regulator, receiver domain	8.4e-21;4.82e-25;2e-30;8.4e-42;2.91e-28;4.59e-42	IPR001867;IPR016032;IPR001789;IPR011006;IPR001867;IPR001789	6.68e-12	GH130	OmpR
Cyano	bins.39_ctg48_37	bin_39	OTHER	0.003855	0.996145		5.55e-156	WP_103670466.1 response regulator transcription factor [Pseudanabaena sp. BC1403]	1.9e-101	Response regulators consisting of a CheY-like receiver domain and a winged-helix DNA-binding domain	Signal transduction response regulator, receiver domain;Signal transduction response regulator, receiver domain;OmpR/PhoB-type DNA-binding domain;CheY-like superfamily;OmpR/PhoB-type DNA-binding domain	1.43e-29;1.9e-18;6.82e-33;5.29e-30;5.5e-23	IPR001789;IPR001789;IPR001867;IPR011006;IPR001867	1.24e-08	GT2	OmpR
Cyano	bins.39_ctg51_34	bin_39	OTHER	0.000642	0.999358		2.49e-154	PZU90917.1 DNA-binding response regulator [Pseudanabaena sp.]	3.2e-122	Response regulators consisting of a CheY-like receiver domain and a winged-helix DNA-binding domain	Signal transduction response regulator, receiver domain;OmpR/PhoB-type DNA-binding domain;OmpR/PhoB-type DNA-binding domain;Signal transduction response regulator, C-terminal effector;CheY-like superfamily;Signal transduction response regulator, receiver domain	1.7e-26;2e-26;6.91e-32;2.52e-27;5.27e-43;1.16e-39	IPR001789;IPR001867;IPR001867;IPR016032;IPR011006;IPR001789	1.35e-21	GT2	OmpR
Cyano	bins.39_ctg58_65	bin_39	OTHER	0.000517	0.999483		1e-134	WP_094529388.1 response regulator transcription factor [Pseudanabaena sp. SR411]_x0001_OYQ66466.1 DNA-binding response regulator [Pseudanabaena sp. SR411]	3.8e-85	Response regulators consisting of a CheY-like receiver domain and a winged-helix DNA-binding domain	Signal transduction response regulator, receiver domain;OmpR/PhoB-type DNA-binding domain;CheY-like superfamily;Signal transduction response regulator, C-terminal effector;Signal transduction response regulator, receiver domain;OmpR/PhoB-type DNA-binding domain	1.1e-28;3.2e-24;5.12e-39;8.79e-26;1.76e-35;8.44e-31	IPR001789;IPR001867;IPR011006;IPR016032;IPR001789;IPR001867	2.06e-10	GT2	OmpR
Cyano	bins.39_ctg64_5	bin_39	OTHER	0.004781	0.995219		6.31e-154	PZU94233.1 DNA-binding response regulator [Pseudanabaena sp.]	4.4e-92	Response regulators consisting of a CheY-like receiver domain and a winged-helix DNA-binding domain	OmpR/PhoB-type DNA-binding domain;OmpR/PhoB-type DNA-binding domain;Signal transduction response regulator, C-terminal effector;Signal transduction response regulator, receiver domain;CheY-like superfamily;Signal transduction response regulator, receiver domain	3.8e-29;1.11e-37;5.1e-33;1.12e-39;2.28e-39;6e-30	IPR001867;IPR001867;IPR016032;IPR001789;IPR011006;IPR001789	5.75e-11	GH130	OmpR
Cyano	bins.39_ctg82_30	bin_39	OTHER	0.000797	0.999203		4.23e-119	PZV17424.1 DNA-binding response regulator [Pseudanabaena sp.]	6.8e-87	PFAM Response regulator receiver domain	CheY-like superfamily;Signal transduction response regulator, receiver domain;OmpR/PhoB-type DNA-binding domain;Signal transduction response regulator, C-terminal effector;Signal transduction response regulator, receiver domain;OmpR/PhoB-type DNA-binding domain	1.11e-38;3.3e-25;8.18e-30;5.95e-26;3.25e-35;2.6e-23	IPR011006;IPR001789;IPR001867;IPR016032;IPR001789;IPR001867	4.83e-12	GH130	OmpR
Cyano	bins.75_ctg1_11	bin_75	OTHER	0.00055	0.99945		1.26e-67	OGI08926.1 hypothetical protein A3F80_03870 [Candidatus Melainabacteria bacterium RIFCSPLOWO2_12_FULL_35_11]_x0001_OGI14677.1 hypothetical protein A3I68_03555 [Candidatus Melainabacteria bacterium RIFCSPLOWO2_02_FULL_35_15]	4.2e-44	COG0745 Response regulators consisting of a CheY-like receiver domain and a winged-helix DNA-binding domain	OmpR/PhoB-type DNA-binding domain;Signal transduction response regulator, receiver domain;Signal transduction response regulator, receiver domain;CheY-like superfamily;OmpR/PhoB-type DNA-binding domain	2.4e-19;9.52e-39;1.1e-29;1.71e-37;1.25e-26	IPR001867;IPR001789;IPR001789;IPR011006;IPR001867	2.06e-14	GT2	OmpR
Cyano	bins.75_ctg2_288	bin_75	OTHER	0.000319	0.999681		1.51e-40	WP_107569644.1 MULTISPECIES: response regulator transcription factor [unclassified Conexibacter]_x0001_PTL60730.1 DNA-binding response regulator [Conexibacter sp. Seoho-28]	1.4e-67	Response regulators consisting of a CheY-like receiver domain and a winged-helix DNA-binding domain	OmpR/PhoB-type DNA-binding domain;Signal transduction response regulator, receiver domain;CheY-like superfamily;OmpR/PhoB-type DNA-binding domain;Signal transduction response regulator, receiver domain;Signal transduction response regulator, C-terminal effector	4.13e-25;1.35e-39;1.28e-40;7.3e-19;9.3e-27;2.13e-21	IPR001867;IPR001789;IPR011006;IPR001867;IPR001789;IPR016032	1.91e-15	GT2	OmpR
Cyano	bins.75_ctg7_59	bin_75	OTHER	0.000663	0.999337		1.33e-39	WP_096655707.1 response regulator transcription factor [Calothrix parasitica]_x0001_BAY82662.1 two component transcriptional regulator, winged helix family protein [Calothrix parasitica NIES-267]	2.3e-40	PFAM Response regulator receiver domain	Signal transduction response regulator, C-terminal effector;Signal transduction response regulator, receiver domain;OmpR/PhoB-type DNA-binding domain;Signal transduction response regulator, receiver domain;CheY-like superfamily;OmpR/PhoB-type DNA-binding domain	4.25e-26;5.71e-20;1.1e-22;3.6e-14;3.27e-23;2.74e-31	IPR016032;IPR001789;IPR001867;IPR001789;IPR011006;IPR001867	1.52e-05	GT2	OmpR
Cyano	bins.75_ctg7_82	bin_75	OTHER	0.0005	0.9995		4.19e-60	WP_036073289.1 response regulator transcription factor [Listeria aquatica]_x0001_EUJ18142.1 putative two-component response phosphate regulator [Listeria aquatica FSL S10-1188]	2.1e-58	Transcriptional regulatory protein, C terminal	Signal transduction response regulator, receiver domain;OmpR/PhoB-type DNA-binding domain;OmpR/PhoB-type DNA-binding domain;Signal transduction response regulator, C-terminal effector;Signal transduction response regulator, receiver domain;CheY-like superfamily	1.13e-39;1.6e-29;4.64e-43;7.49e-35;8.6e-29;3.84e-39	IPR001789;IPR001867;IPR001867;IPR016032;IPR001789;IPR011006	5.84e-15	CE11	OmpR
Cyano	bins.302_ctg37_19	bin_302	OTHER	0.4872	0.5128		1.47e-280	WP_036616912.1 insulinase family protein [Oscillatoriales cyanobacterium JSC-12]	8.4e-247	PFAM Peptidase M16 inactive domain	Metalloenzyme, LuxS/M16 peptidase-like;Peptidase M16, N-terminal;Peptidase M16, C-terminal;Metalloenzyme, LuxS/M16 peptidase-like	5.41e-48;3.2e-06;3.3e-32;6.86e-44	IPR011249;IPR011765;IPR007863;IPR011249	NA	NA	LuxS
Cyano	bins.302_ctg257_1	bin_302	OTHER	0.000862	0.999138		2.18e-98	WP_009768044.1 insulinase family protein [Oscillatoriales cyanobacterium JSC-12]_x0001_EKQ68935.1 putative Zn-dependent peptidase [Oscillatoriales cyanobacterium JSC-12]	9.6e-86	Belongs to the peptidase M16 family	Metalloenzyme, LuxS/M16 peptidase-like;Peptidase M16, C-terminal	9.02e-43;3.7e-22	IPR011249;IPR007863	NA	NA	LuxS
Cyano	bins.302_ctg266_1	bin_302	OTHER	0.001022	0.998978		1.64e-120	WP_009768044.1 insulinase family protein [Oscillatoriales cyanobacterium JSC-12]_x0001_EKQ68935.1 putative Zn-dependent peptidase [Oscillatoriales cyanobacterium JSC-12]	8.5e-105	Belongs to the peptidase M16 family	Peptidase M16, N-terminal;Metalloenzyme, LuxS/M16 peptidase-like;Peptidase M16, C-terminal	3.1e-29;6.23e-59;8.4e-08	IPR011765;IPR011249;IPR007863	1.87e-11	GH12	LuxS
Cyano	bins.302_ctg289_56	bin_302	OTHER	0.438669	0.561331		3.16e-274	EKQ69288.1 putative Zn-dependent peptidase [Oscillatoriales cyanobacterium JSC-12]	7.7e-243	Belongs to the peptidase M16 family	Peptidase M16, C-terminal;Metalloenzyme, LuxS/M16 peptidase-like;Metalloenzyme, LuxS/M16 peptidase-like;Peptidase M16, N-terminal;Peptidase M16, N-terminal	1e-32;1.49e-51;7.17e-34;5.2e-06;9.1e-08	IPR007863;IPR011249;IPR011249;IPR011765;IPR011765	1.23e-12	GH12	LuxS
Cyano	bins.302_ctg289_80	bin_302	SP(Sec/SPI)	0.668866	0.331134	CS pos: 33-34. AIS-QT. Pr: 0.2989	4.76e-241	WP_084739181.1 insulinase family protein [Chroococcidiopsis thermalis]	0	PFAM Peptidase M16 inactive domain	Peptidase M16, C-terminal;Peptidase M16, C-terminal;Metalloenzyme, LuxS/M16 peptidase-like;Peptidase M16, N-terminal;Peptidase M16, N-terminal;Metalloenzyme, LuxS/M16 peptidase-like;Metalloenzyme, LuxS/M16 peptidase-like;Metalloenzyme, LuxS/M16 peptidase-like	6.1e-31;1.2e-34;3.17e-59;2.4e-13;1.1e-24;3.03e-36;1.59e-41;2e-47	IPR007863;IPR007863;IPR011249;IPR011765;IPR011765;IPR011249;IPR011249;IPR011249	2.74e-16	GH12	LuxS
Cyano	bins.302_ctg295_53	bin_302	OTHER	0.00147	0.99853		3.01e-212	WP_009556271.1 insulinase family protein [Oscillatoriales cyanobacterium JSC-12]_x0001_EKQ69361.1 putative Zn-dependent peptidase [Oscillatoriales cyanobacterium JSC-12]	2.5e-186	PFAM Peptidase M16 inactive domain	Peptidase M16, N-terminal;Metalloenzyme, LuxS/M16 peptidase-like;Peptidase M16, C-terminal;Metalloenzyme, LuxS/M16 peptidase-like	5.1e-22;3.19e-54;5.7e-38;2.39e-38	IPR011765;IPR011249;IPR007863;IPR011249	NA	NA	LuxS
Cyano	bins.302_ctg295_54	bin_302	OTHER	0.001501	0.998499		1.15e-225	WP_009556270.1 insulinase family protein [Oscillatoriales cyanobacterium JSC-12]_x0001_EKQ69360.1 putative Zn-dependent peptidase [Oscillatoriales cyanobacterium JSC-12]	3.7e-198	Belongs to the peptidase M16 family	Metalloenzyme, LuxS/M16 peptidase-like;Peptidase M16, N-terminal;Peptidase M16, C-terminal;Metalloenzyme, LuxS/M16 peptidase-like	3.83e-37;2.6e-30;3.2e-33;6.17e-60	IPR011249;IPR011765;IPR007863;IPR011249	1.08e-13	GH12	LuxS
Cyano	bins.327_ctg49_29	bin_327	OTHER	0.001282	0.998718		0	PZM81650.1 hypothetical protein DKT66_20850 [Candidatus Melainabacteria bacterium]	4.7e-142	Belongs to the peptidase M16 family	Metalloenzyme, LuxS/M16 peptidase-like;Metalloenzyme, LuxS/M16 peptidase-like;Metalloenzyme, LuxS/M16 peptidase-like;Peptidase M16, C-terminal;Peptidase M16, C-terminal;Peptidase M16, N-terminal;Peptidase M16, N-terminal;Metalloenzyme, LuxS/M16 peptidase-like	3e-27;6.17e-32;1.75e-34;4.3e-33;4e-23;1.2e-24;2e-05;6.46e-55	IPR011249;IPR011249;IPR011249;IPR007863;IPR007863;IPR011765;IPR011765;IPR011249	8.01e-07	GH12	LuxS
Cyano	bins.327_ctg49_33	bin_327	SP(Sec/SPI)	0.945611	0.054389	CS pos: 28-29. GLA-KR. Pr: 0.5084	2.56e-256	RTL42565.1 insulinase family protein [Candidatus Melainabacteria bacterium]	1.1e-125	Insulinase (Peptidase family M16)	Peptidase M16, N-terminal;Peptidase M16, N-terminal;Metalloenzyme, LuxS/M16 peptidase-like;Metalloenzyme, LuxS/M16 peptidase-like;Peptidase M16, C-terminal;Peptidase M16, C-terminal;Metalloenzyme, LuxS/M16 peptidase-like;Metalloenzyme, LuxS/M16 peptidase-like	6.2e-22;7.2e-09;3.03e-29;4.3e-23;2.3e-33;4.2e-19;3.67e-54;6.11e-31	IPR011765;IPR011765;IPR011249;IPR011249;IPR007863;IPR007863;IPR011249;IPR011249	1.19e-07	GH12	LuxS
Cyano	bins.327_ctg54_4	bin_327	OTHER	0.002515	0.997485		3.27e-90	PYM66178.1 hypothetical protein DMD79_03420 [Candidatus Rokubacteria bacterium]	2e-78	Insulinase (Peptidase family M16)	Peptidase M16, C-terminal;Peptidase M16, C-terminal;Metalloenzyme, LuxS/M16 peptidase-like;Metalloenzyme, LuxS/M16 peptidase-like;Peptidase M16, N-terminal;Peptidase M16, N-terminal;Metalloenzyme, LuxS/M16 peptidase-like;Metalloenzyme, LuxS/M16 peptidase-like	2.5e-26;3.3e-15;2.5e-26;4.17e-51;2.5e-19;8.5e-07;1.3e-09;5.41e-30	IPR007863;IPR007863;IPR011249;IPR011249;IPR011765;IPR011765;IPR011249;IPR011249	1.89e-07	GH12	LuxS
Cyano	bins.327_ctg55_16	bin_327	OTHER	0.001361	0.998639		2.61e-67	WP_087758774.1 insulinase family protein [Herbinix luporum]	8.2e-65	Insulinase (Peptidase family M16)	Metalloenzyme, LuxS/M16 peptidase-like;Peptidase M16, N-terminal;Peptidase M16, C-terminal;Metalloenzyme, LuxS/M16 peptidase-like	9.41e-37;2.5e-33;3.6e-34;3.67e-48	IPR011249;IPR011765;IPR007863;IPR011249	4.12e-06	GH12	LuxS
Cyano	bins.327_ctg74_28	bin_327	SP(Sec/SPI)	0.978105	0.021895	CS pos: 28-29. AQA-EP. Pr: 0.5985	9.96e-196	PWT99444.1 peptidase M16 [Candidatus Melainabacteria bacterium]	2.6e-80	PFAM Peptidase M16 inactive domain	Metalloenzyme, LuxS/M16 peptidase-like;Metalloenzyme, LuxS/M16 peptidase-like;Peptidase M16, N-terminal;Peptidase M16, C-terminal	5.32e-57;4.94e-32;2.1e-21;8.9e-36	IPR011249;IPR011249;IPR011765;IPR007863	9.47e-12	GH12	LuxS
Cyano	bins.327_ctg74_29	bin_327	SP(Sec/SPI)	0.666091	0.333909	CS pos: 31-32. ALA-AG. Pr: 0.4610	1.9e-172	PZM80738.1 hypothetical protein DKT66_15930 [Candidatus Melainabacteria bacterium]	2.6e-78	Peptidase M16 inactive domain	Peptidase M16, C-terminal;Metalloenzyme, LuxS/M16 peptidase-like;Peptidase M16, N-terminal;Metalloenzyme, LuxS/M16 peptidase-like	5.6e-32;4.33e-50;1.7e-14;3.03e-44	IPR007863;IPR011249;IPR011765;IPR011249	0.000472	GH12	LuxS
Cyano	bins.327_ctg98_21	bin_327	OTHER	0.001239	0.998761		1.65e-173	RTL41856.1 insulinase family protein [Candidatus Melainabacteria bacterium]	1.7e-149	Belongs to the peptidase M16 family	Metalloenzyme, LuxS/M16 peptidase-like;Peptidase M16, N-terminal;Metalloenzyme, LuxS/M16 peptidase-like;Peptidase M16, C-terminal;Peptidase M16, C-terminal;Metalloenzyme, LuxS/M16 peptidase-like;Metalloenzyme, LuxS/M16 peptidase-like	1.93e-57;3.8e-27;2.83e-33;1.8e-28;3.1e-24;4.46e-30;2.14e-28	IPR011249;IPR011765;IPR011249;IPR007863;IPR007863;IPR011249;IPR011249	2.11e-08	GH12	LuxS
Cyano	bins.349_ctg40_36	bin_349	OTHER	0.044819	0.955181		2.7230000209691e-316	WP_089125505.1 insulinase family protein [Tolypothrix sp. NIES-4075]_x0001_GAX39433.1 peptidase M16 domain-containing protein [Tolypothrix sp. NIES-4075]	0	PFAM Peptidase M16 inactive domain	Peptidase M16, N-terminal;Peptidase M16, N-terminal;Metalloenzyme, LuxS/M16 peptidase-like;Metalloenzyme, LuxS/M16 peptidase-like;Peptidase M16, C-terminal;Peptidase M16, C-terminal;Metalloenzyme, LuxS/M16 peptidase-like;Metalloenzyme, LuxS/M16 peptidase-like	1.6e-25;6.3e-13;7.02e-35;4.89e-60;4.7e-33;5.2e-30;1.24e-40;2.17e-45	IPR011765;IPR011765;IPR011249;IPR011249;IPR007863;IPR007863;IPR011249;IPR011249	2e-15	GH12	LuxS
Cyano	bins.349_ctg54_9	bin_349	OTHER	0.001423	0.998577		3.46e-203	PZV08869.1 peptidase M16 [Leptolyngbya sp.]	2e-196	Belongs to the peptidase M16 family	Metalloenzyme, LuxS/M16 peptidase-like;Peptidase M16, N-terminal;Metalloenzyme, LuxS/M16 peptidase-like;Peptidase M16, C-terminal	4e-58;4.1e-28;6.22e-40;2.3e-34	IPR011249;IPR011765;IPR011249;IPR007863	7.03e-10	GH12	LuxS
Cyano	bins.349_ctg81_117	bin_349	OTHER	0.465762	0.534238		8.42e-269	WP_036616912.1 insulinase family protein [Oscillatoriales cyanobacterium JSC-12]	5.1e-236	PFAM Peptidase M16 inactive domain	Peptidase M16, N-terminal;Metalloenzyme, LuxS/M16 peptidase-like;Peptidase M16, C-terminal;Metalloenzyme, LuxS/M16 peptidase-like	4.6e-08;4.67e-47;1.2e-32;8.4e-45	IPR011765;IPR011249;IPR007863;IPR011249	NA	NA	LuxS
Cyano	bins.349_ctg81_127	bin_349	OTHER	0.001931	0.998069		3.54e-230	WP_009556270.1 insulinase family protein [Oscillatoriales cyanobacterium JSC-12]_x0001_EKQ69360.1 putative Zn-dependent peptidase [Oscillatoriales cyanobacterium JSC-12]	4.2e-202	Belongs to the peptidase M16 family	Metalloenzyme, LuxS/M16 peptidase-like;Metalloenzyme, LuxS/M16 peptidase-like;Peptidase M16, N-terminal;Peptidase M16, C-terminal	1.75e-62;8.61e-35;2.9e-31;1.9e-35	IPR011249;IPR011249;IPR011765;IPR007863	3.24e-12	GH12	LuxS
Cyano	bins.349_ctg81_128	bin_349	OTHER	0.001152	0.998848		1.19e-214	WP_051163931.1 insulinase family protein [Oscillatoriales cyanobacterium JSC-12]	3.9e-187	PFAM Peptidase M16 inactive domain	Peptidase M16, C-terminal;Metalloenzyme, LuxS/M16 peptidase-like;Peptidase M16, N-terminal;Metalloenzyme, LuxS/M16 peptidase-like	1.2e-36;1.18e-41;1.6e-24;2.44e-54	IPR007863;IPR011249;IPR011765;IPR011249	NA	NA	LuxS
Cyano	bins.349_ctg82_45	bin_349	OTHER	0.002912	0.997088		2.45e-271	EKQ69288.1 putative Zn-dependent peptidase [Oscillatoriales cyanobacterium JSC-12]	5e-240	Belongs to the peptidase M16 family	Metalloenzyme, LuxS/M16 peptidase-like;Metalloenzyme, LuxS/M16 peptidase-like;Peptidase M16, N-terminal;Peptidase M16, N-terminal;Peptidase M16, C-terminal	1.47e-48;9.89e-32;8.1e-08;7.3e-05;1.7e-29	IPR011249;IPR011249;IPR011765;IPR011765;IPR007863	3.39e-13	GH12	LuxS
Cyano	bins.39_ctg9_74	bin_39	OTHER	0.001417	0.998583		6.86e-145	WP_026086950.1 insulinase family protein [Fischerella muscicola]	6.5e-150	Belongs to the peptidase M16 family	Peptidase M16, N-terminal;Metalloenzyme, LuxS/M16 peptidase-like;Peptidase M16, C-terminal;Metalloenzyme, LuxS/M16 peptidase-like	1.9e-28;6.22e-36;2.1e-30;3.49e-59	IPR011765;IPR011249;IPR007863;IPR011249	8.65e-14	GH12	LuxS
Cyano	bins.39_ctg24_82	bin_39	OTHER	0.000509	0.999491		1.45e-192	PZU96737.1 peptidase M16 [Pseudanabaena sp.]	7e-133	PFAM Peptidase M16 inactive domain	Metalloenzyme, LuxS/M16 peptidase-like;Peptidase M16, C-terminal;Peptidase M16, N-terminal;Metalloenzyme, LuxS/M16 peptidase-like	1.15e-39;1.5e-36;7.7e-11;2.39e-46	IPR011249;IPR007863;IPR011765;IPR011249	NA	NA	LuxS
Cyano	bins.39_ctg24_83	bin_39	OTHER	0.009145	0.990855		4.55e-132	WP_019500535.1 insulinase family protein [Pseudanabaena sp. PCC 6802]	8.9e-117	Belongs to the peptidase M16 family	Peptidase M16, C-terminal;Metalloenzyme, LuxS/M16 peptidase-like;Metalloenzyme, LuxS/M16 peptidase-like;Peptidase M16, N-terminal	2.5e-26;1.2e-48;6.22e-29;5.9e-25	IPR007863;IPR011249;IPR011249;IPR011765	2.66e-10	GH12	LuxS
Cyano	bins.39_ctg35_6	bin_39	OTHER	0.160381	0.839619		0	PZO35754.1 peptidase M16 [Pseudanabaena frigida]	0	PFAM Peptidase M16 inactive domain	Metalloenzyme, LuxS/M16 peptidase-like;Metalloenzyme, LuxS/M16 peptidase-like;Peptidase M16, N-terminal;Peptidase M16, N-terminal;Metalloenzyme, LuxS/M16 peptidase-like;Peptidase M16, C-terminal;Peptidase M16, C-terminal;Metalloenzyme, LuxS/M16 peptidase-like	5.9e-38;6.11e-56;9e-21;8.3e-08;1.07e-44;4.2e-28;1.2e-30;1.75e-37	IPR011249;IPR011249;IPR011765;IPR011765;IPR011249;IPR007863;IPR007863;IPR011249	1.22e-10	GH12	LuxS
Cyano	bins.75_ctg4_120	bin_75	OTHER	0.000704	0.999296		1.42e-81	OYT91194.1 peptidase M16 [Burkholderiales bacterium PBB3]	2.9e-136	PFAM Peptidase M16 inactive domain	Peptidase M16, N-terminal;Peptidase M16, N-terminal;Metalloenzyme, LuxS/M16 peptidase-like;Peptidase M16, C-terminal;Peptidase M16, C-terminal;Metalloenzyme, LuxS/M16 peptidase-like;Metalloenzyme, LuxS/M16 peptidase-like;Metalloenzyme, LuxS/M16 peptidase-like	1.8e-07;1.3e-27;1.43e-34;5.7e-27;8.4e-35;1.18e-42;6.86e-37;1.08e-59	IPR011765;IPR011765;IPR011249;IPR007863;IPR007863;IPR011249;IPR011249;IPR011249	1.23e-11	GH12	LuxS
Cyano	bins.302_ctg273_21	bin_302	OTHER	0.000579	0.999421		1.32e-54	PZV17647.1 Fis family transcriptional regulator [Leptolyngbya sp.]	4.3e-50	transmembrane transcriptional regulator (Anti-sigma factor)	NA	NA	NA	NA	NA	Fis
Cyano	bins.349_ctg106_107	bin_349	OTHER	0.000572	0.999428		5.61e-54	PZV17647.1 Fis family transcriptional regulator [Leptolyngbya sp.]	8.9e-48	transmembrane transcriptional regulator (Anti-sigma factor)	Putative zinc-finger	8.2e-05	IPR027383	NA	NA	Fis
Cyano	bins.39_ctg50_80	bin_39	OTHER	0.000213	0.999787		1.63e-10	WP_089092381.1 hypothetical protein [Nodularia sp. NIES-3585]_x0001_GAX37122.1 Fis family transcriptional regulator [Nodularia sp. NIES-3585]	3.7e-08		NA	NA	NA	NA	NA	Fis
Cyano	bins.302_ctg104_4	bin_302	OTHER	0.000544	0.999456		7.18e-36	WP_009768788.1 hypothetical protein [Oscillatoriales cyanobacterium JSC-12]_x0001_EKQ67292.1 hypothetical protein OsccyDRAFT_4299 [Oscillatoriales cyanobacterium JSC-12]	9.2e-30	regulation of RNA biosynthetic process	RNA-binding protein Hfq;LSM domain superfamily	6.7e-06;2.72e-12	IPR005001;IPR010920	NA	NA	Hfq
Cyano	bins.349_ctg20_41	bin_349	OTHER	0.000533	0.999467		1.47e-36	WP_009768788.1 hypothetical protein [Oscillatoriales cyanobacterium JSC-12]_x0001_EKQ67292.1 hypothetical protein OsccyDRAFT_4299 [Oscillatoriales cyanobacterium JSC-12]	3.2e-30	regulation of RNA biosynthetic process	RNA-binding protein Hfq;LSM domain superfamily	7.4e-06;4.47e-12	IPR005001;IPR010920	NA	NA	Hfq
Cyano	bins.39_ctg4_15	bin_39	OTHER	0.000711	0.999289		1.25e-36	WP_126384444.1 hypothetical protein [Pseudanabaena sp. ABRG5-3]_x0001_BBC22449.1 hypothetical protein ABRG53_0192 [Pseudanabaena sp. ABRG5-3]	2.5e-14	regulation of RNA biosynthetic process	LSM domain superfamily;RNA-binding protein Hfq	3.38e-12;3.4e-08	IPR010920;IPR005001	NA	NA	Hfq
Cyano	bins.302_ctg61_24	bin_302	OTHER	0.001538	0.998462		7.38e-83	KIF36080.1 MerR family transcriptional regulator [Hassallia byssoidea VB512170]	4.4e-75	Represses a number of genes involved in the response to DNA damage (SOS response), including recA and lexA. In the presence of single-stranded DNA, RecA interacts with LexA causing an autocatalytic cleavage which disrupts the DNA-binding part of LexA, leading to derepression of the SOS regulon and eventually DNA repair	REase associating with pPIWI, RE domain;pPIWI_RE three-gene island domain Y	8.7e-26;8.7e-15	IPR040828;IPR041191	NA	NA	PTS
Cyano	bins.302_ctg335_3	bin_302	OTHER	0.000607	0.999393		7.45e-50	WP_065714284.1 repressor LexA [Synechococcus sp. PCC 7003]_x0001_ANV84546.1 repressor LexA [Synechococcus sp. PCC 7003]	4.5e-45	Represses a number of genes involved in the response to DNA damage (SOS response), including recA and lexA. In the presence of single-stranded DNA, RecA interacts with LexA causing an autocatalytic cleavage which disrupts the DNA-binding part of LexA, leading to derepression of the SOS regulon and eventually DNA repair	LexA repressor, DNA-binding domain;LexA/Signal peptidase-like superfamily;Peptidase S24/S26A/S26B/S26C;Winged helix DNA-binding domain superfamily;Transcription regulator LexA;LexA-like	2.4e-19;5.41e-21;1.3e-09;1.38e-16;3.7e-49;6.79e-14	IPR006199;IPR036286;IPR015927;IPR036390;IPR006200;IPR039418	NA	NA	PTS
Cyano	bins.327_ctg230_13	bin_327	OTHER	0.002391	0.997609		1.51e-90	RTL38879.1 transcriptional repressor LexA [Candidatus Melainabacteria bacterium]	8.6e-37	Represses a number of genes involved in the response to DNA damage (SOS response), including recA and lexA. In the presence of single-stranded DNA, RecA interacts with LexA causing an autocatalytic cleavage which disrupts the DNA-binding part of LexA, leading to derepression of the SOS regulon and eventually DNA repair	Winged helix DNA-binding domain superfamily;Transcription regulator LexA;LexA repressor, DNA-binding domain;Peptidase S24/S26A/S26B/S26C;LexA-like;LexA/Signal peptidase-like superfamily	6.12e-18;7e-51;2.7e-18;2e-18;2.99e-23;1.43e-28	IPR036390;IPR006200;IPR006199;IPR015927;IPR039418;IPR036286	NA	NA	PTS
Cyano	bins.349_ctg19_15	bin_349	OTHER	0.000774	0.999226		1.14e-47	WP_065714284.1 repressor LexA [Synechococcus sp. PCC 7003]_x0001_ANV84546.1 repressor LexA [Synechococcus sp. PCC 7003]	3.4e-45	Represses a number of genes involved in the response to DNA damage (SOS response), including recA and lexA. In the presence of single-stranded DNA, RecA interacts with LexA causing an autocatalytic cleavage which disrupts the DNA-binding part of LexA, leading to derepression of the SOS regulon and eventually DNA repair	LexA repressor, DNA-binding domain;LexA/Signal peptidase-like superfamily;Transcription regulator LexA;Winged helix DNA-binding domain superfamily;LexA-like;Peptidase S24/S26A/S26B/S26C	7.3e-19;6.8e-20;9.2e-49;1.19e-16;7.59e-15;1.2e-09	IPR006199;IPR036286;IPR006200;IPR036390;IPR039418;IPR015927	NA	NA	PTS
Cyano	bins.349_ctg56_62	bin_349	OTHER	0.012652	0.987348		0	RNJ67452.1 phosphoenolpyruvate--protein phosphotransferase [Leptolyngbya sp. IPPAS B-1204]	0	Phosphotransferase system HPr (HPr) family protein	Duplicated hybrid motif;PEP-utilising enzyme, mobile domain;Phosphotransferase system, enzyme I-like;Phosphocarrier protein HPr-like;Phosphotransferase system, sugar-specific permease EIIA type 1;Phosphocarrier protein HPr-like;PEP-utilising enzyme, C-terminal;Phosphotransferase system, sugar-specific permease EIIA type 1;Phosphohistidine domain superfamily;Phosphotransferase system, enzyme I N-t…	2.96e-50;6.1e-20;8.4e-164;1.83e-26;1e-37;2.3e-23;1.5e-102;1.8e-44;4.19e-31;1.1e-24;3.87e-102;3.5e-23;2.62e-28;1.96e-23	IPR011055;IPR008279;IPR006318;IPR000032;IPR001127;IPR000032;IPR000121;IPR001127;IPR036637;IPR008731;IPR015813;IPR000032;IPR036618;IPR035895	3.69e-79	CE9	PTS
Cyano	bins.349_ctg56_63	bin_349	OTHER	0.169766	0.830234		0	WP_009769343.1 PTS system protein D-glucose-specific component, Glc family [Oscillatoriales cyanobacterium JSC-12]_x0001_EKQ67089.1 PTS system protein D-glucose-specific component, Glc family [Oscillatoriales cyanobacterium JSC-12]	1.6e-306	PTS system protein D-glucose-specific IIC component, Glc family (TC 4.A.1.1.1)	PTS system glucose-specific IIBC component;Phosphotransferase system EIIB, cysteine phosphorylation site;Glucose permease domain IIB;Phosphotransferase system, IIB component, type 1;Phosphotransferase system EIIB, cysteine phosphorylation site;Phosphotransferase system EIIB, cysteine phosphorylation site;Phosphotransferase system, EIIC;Glucose permease domain IIB	2.8e-189;1.33e-22;2.22e-19;1.1e-21;8.9e-06;2.6e-11;1.1e-73;2.35e-11	IPR011299;IPR018113;IPR036878;IPR001996;IPR018113;IPR018113;IPR003352;IPR036878	1.12e-47	GH4	PTS
Cyano	bins.349_ctg82_29	bin_349	OTHER	0.000282	0.999718		1.63e-117	WP_009769032.1 repressor LexA [Oscillatoriales cyanobacterium JSC-12]_x0001_EKQ66769.1 SOS-response transcriptional repressor, LexA [Oscillatoriales cyanobacterium JSC-12]	1.8e-102	Represses a number of genes involved in the response to DNA damage (SOS response), including recA and lexA. In the presence of single-stranded DNA, RecA interacts with LexA causing an autocatalytic cleavage which disrupts the DNA-binding part of LexA, leading to derepression of the SOS regulon and eventually DNA repair	LexA/Signal peptidase-like superfamily;Peptidase S24/S26A/S26B/S26C;LexA-like;LexA repressor, DNA-binding domain;Winged helix DNA-binding domain superfamily;Transcription regulator LexA	6.15e-25;4.9e-11;6.68e-20;2e-27;3.86e-20;1.7e-62	IPR036286;IPR015927;IPR039418;IPR006199;IPR036390;IPR006200	NA	NA	PTS
Cyano	bins.349_ctg101_12	bin_349	OTHER	0.00065	0.99935		1.7e-159	PZV16107.1 phosphate ABC transporter permease PtsA [Leptolyngbya sp.]	2.5e-124	Binding-protein-dependent transport system inner membrane component	ABC transporter type 1, transmembrane domain MetI-like;MetI-like superfamily;ABC transporter type 1, transmembrane domain MetI-like;Phosphate transport system permease protein PstA	1.1e-23;5.89e-36;1.88e-14;5.1e-86	IPR000515;IPR035906;IPR000515;IPR005672	NA	NA	PTS
Cyano	bins.39_ctg9_60	bin_39	OTHER	0.001213	0.998787		1.93e-164	PZU97802.1 phosphate ABC transporter permease PtsA [Pseudanabaena sp.]	6.7e-125	PFAM Binding-protein-dependent transport system inner membrane component	MetI-like superfamily;Phosphate transport system permease protein PstA;ABC transporter type 1, transmembrane domain MetI-like;ABC transporter type 1, transmembrane domain MetI-like	2.9e-34;2.4e-84;1.8e-24;4.84e-13	IPR035906;IPR005672;IPR000515;IPR000515	NA	NA	PTS
Cyano	bins.39_ctg54_60	bin_39	SP(Sec/SPI)	0.648354	0.351646	CS pos: 22-23. GVC-SS. Pr: 0.2648	1.08e-137	PZU97135.1 phosphate ABC transporter permease PtsA [Pseudanabaena sp.]	4.4e-92	PFAM Binding-protein-dependent transport system inner membrane component	MetI-like superfamily;ABC transporter type 1, transmembrane domain MetI-like;Phosphate transport system permease protein PstA;ABC transporter type 1, transmembrane domain MetI-like	7.06e-32;7.5e-22;1.2e-67;1.76e-14	IPR035906;IPR000515;IPR005672;IPR000515	NA	NA	PTS
Cyano	bins.39_ctg64_14	bin_39	OTHER	0.000468	0.999532		4.83e-177	PZU97135.1 phosphate ABC transporter permease PtsA [Pseudanabaena sp.]	6.1e-113	PFAM Binding-protein-dependent transport system inner membrane component	ABC transporter type 1, transmembrane domain MetI-like;Phosphate transport system permease protein PstA;ABC transporter type 1, transmembrane domain MetI-like;MetI-like superfamily	3.39e-15;4e-77;6.5e-21;9.94e-35	IPR000515;IPR005672;IPR000515;IPR035906	NA	NA	PTS
Bacteroi	bins.150_ctg173_2	bin_150	OTHER	0.096601	0.903399		4.59e-82	TAH05070.1 CYTH domain-containing protein [Sphingobacteriales bacterium]	6.1e-41	CYTH domain	CYTH-like domain superfamily;Adenylyl cyclase CyaB;CYTH domain	7.63e-27;8.02e-30;9.1e-12	IPR033469;IPR008173;IPR023577	NA	NA	CyaB
Bacteroi	bins.86_ctg26_69	bin_86	OTHER	0.000284	0.999716		3.07e-49	RMG65195.1 CYTH domain-containing protein [Bacteroidetes bacterium]	5.9e-17	Adenylate cyclase	Adenylyl cyclase CyaB;Adenylyl cyclase CyaB;CYTH domain;CYTH-like domain superfamily	1.16e-21;1e-17;6.1e-19;1.23e-25	IPR008173;IPR008173;IPR023577;IPR033469	NA	NA	CyaB
Bacteroi	bins.86_ctg59_84	bin_86	OTHER	0.00143	0.99857		2.58e-57	TAE51731.1 CYTH domain-containing protein [Bacteroidetes bacterium]	1.8e-47	CYTH	CYTH domain;CYTH-like domain superfamily;Adenylyl cyclase CyaB	1.8e-12;4.58e-27;7.13e-31	IPR023577;IPR033469;IPR008173	NA	NA	CyaB
Bacteroi	bins.150_ctg277_4	bin_150	OTHER	0.002758	0.997242		2.2e-117	TAH05927.1 PhnA protein [Sphingobacteriales bacterium]	2.5e-77	PhnA domain	;Protein YjdM, C-terminal	2.38e-19;2.5e-24	;IPR013988	NA	NA	PhnA
Bacteroi	bins.359_ctg8_28	bin_359	OTHER	0.000281	0.999719		2.07e-30	WP_079684935.1 alkylphosphonate utilization protein [Ohtaekwangia koreensis]_x0001_SKC41520.1 phosphonoacetate hydrolase [Ohtaekwangia koreensis]	1.2e-21	PhnA domain	Protein YjdM;;Protein YjdM, C-terminal	1.6e-24;1.65e-25;2.7e-30	IPR004624;;IPR013988	NA	NA	PhnA
Bacteroi	bins.86_ctg35_24	bin_86	OTHER	0.0013	0.9987		4.93e-55	WP_136402980.1 alkylphosphonate utilization protein [Flavobacterium sp. CC-CTC003]_x0001_THF50434.1 alkylphosphonate utilization protein [Flavobacterium sp. CC-CTC003]	3.4e-50	Alkylphosphonate utilization operon protein phna	Protein YjdM, N-terminal;;Protein YjdM;Protein YjdM, C-terminal;	2.7e-08;7.78e-28;1.4e-43;2.2e-34;5.95e-08	IPR013987;;IPR004624;IPR013988;	NA	NA	PhnA
Bacteroi	bins.15_ctg150_10	bin_15	OTHER	0.001495	0.998505		2.09e-56	OJV68764.1 phosphonoacetate hydrolase [Flavobacterium sp. 40-81]	6.1e-52	Alkylphosphonate utilization operon protein phna	Protein YjdM;;;Protein YjdM, C-terminal	3.2e-45;6.41e-28;4.93e-08;2.1e-34	IPR004624;;;IPR013988	NA	NA	PhnA
Bacteroi	bins.150_ctg256_6	bin_150	OTHER	0.000529	0.999471		4.76e-73	WP_074421235.1 VOC family protein [Hydrotalea flava]_x0001_RWZ90370.1 VOC family protein [Hydrotalea sp. AMD]	3e-59	Glyoxalase bleomycin resistance protein dioxygenase	PhnB-like;PhnB-like;Glyoxalase/Bleomycin resistance protein/Dihydroxybiphenyl dioxygenase	1.8e-10;4.75e-47;9.21e-34	IPR028973;IPR028973;IPR029068	NA	NA	PhnB
Bacteroi	bins.150_ctg283_23	bin_150	OTHER	0.005461	0.994539		1.32e-174	TAH00093.1 VOC family protein [Sphingobacteriales bacterium]	2.3e-92	3-demethylubiquinone-9 3-methyltransferase	PhnB-like;PhnB-like;PhnB-like;PhnB-like;Glyoxalase/Bleomycin resistance protein/Dihydroxybiphenyl dioxygenase;Glyoxalase/Bleomycin resistance protein/Dihydroxybiphenyl dioxygenase	1.76e-39;4.26e-35;5.2e-37;9.7e-28;1.31e-38;7.68e-33	IPR028973;IPR028973;IPR028973;IPR028973;IPR029068;IPR029068	NA	NA	PhnB
Bacteroi	bins.310_ctg285_3	bin_310	OTHER	0.002877	0.997123		6.16e-88	AEE53304.1 3-demethylubiquinone-9 3-methyltransferase [Haliscomenobacter hydrossis DSM 1100]	4.8e-78	3-demethylubiquinone-9 3-methyltransferase	;;PhnB-like;PhnB-like;Activator of Hsp90 ATPase homologue 1-like;Glyoxalase/Bleomycin resistance protein/Dihydroxybiphenyl dioxygenase	4.84e-30;1.42e-78;1.2e-41;5.95e-38;2.9e-20;9.19e-42	;;IPR028973;IPR028973;IPR013538;IPR029068	NA	NA	PhnB
Bacteroi	bins.310_ctg516_8	bin_310	OTHER	0.000538	0.999462		3.17e-71	WP_073371658.1 VOC family protein [Flavobacterium fluvii]_x0001_SHG88670.1 PhnB protein [Flavobacterium fluvii]	1.2e-52	PFAM 3-demethylubiquinone-9 3-methyltransferase	PhnB-like;PhnB-like;Glyoxalase/Bleomycin resistance protein/Dihydroxybiphenyl dioxygenase	5.1e-42;2.1e-06;4.88e-33	IPR028973;IPR028973;IPR029068	NA	NA	PhnB
Bacteroi	bins.359_ctg119_20	bin_359	OTHER	0.004816	0.995184		1.36e-58	WP_092011816.1 VOC family protein [Pseudarcicella hirudinis]_x0001_SFP16695.1 Glyoxalase superfamily enzyme, possibly 3-demethylubiquinone-9 3-methyltransferase [Pseudarcicella hirudinis]	8.7e-48	3-demethylubiquinone-9 3-methyltransferase	PhnB-like;PhnB-like;Glyoxalase/Bleomycin resistance protein/Dihydroxybiphenyl dioxygenase	3.6e-39;4.4e-37;3.94e-38	IPR028973;IPR028973;IPR029068	NA	NA	PhnB
Bacteroi	bins.86_ctg2_117	bin_86	OTHER	0.001243	0.998757		1.19e-60	WP_074612762.1 VOC family protein [Pedobacter steynii]_x0001_SDO56192.1 PhnB protein [Pedobacter steynii]	2.9e-51	PFAM Glyoxalase bleomycin resistance protein dioxygenase	Glyoxalase/Bleomycin resistance protein/Dihydroxybiphenyl dioxygenase;PhnB-like;PhnB-like	4.11e-34;7.5e-11;3.99e-42	IPR029068;IPR028973;IPR028973	NA	NA	PhnB
Bacteroi	bins.15_ctg15_11	bin_15	OTHER	0.000621	0.999379		7.63e-69	TLY38321.1 VOC family protein [Nitrospirae bacterium]_x0001_TLY45476.1 VOC family protein [Nitrospirae bacterium]	1.3e-55	3-demethylubiquinone-9 3-methyltransferase	PhnB-like;PhnB-like;Glyoxalase/Bleomycin resistance protein/Dihydroxybiphenyl dioxygenase	4.11e-43;1.6e-46;7.88e-46	IPR028973;IPR028973;IPR029068	NA	NA	PhnB
Bacteroi	bins.310_ctg433_2	bin_310	OTHER	0.001623	0.998377		2.11e-70	WP_138075001.1 16S rRNA (adenine(1518)-N(6)/adenine(1519)-N(6))-dimethyltransferase RsmA [Hymenobacter jeollabukensis]_x0001_TLM96748.1 16S rRNA (adenine(1518)-N(6)/adenine(1519)-N(6))-dimethyltransferase RsmA [Hymenobacter jeollabukensis]	2.9e-73	Specifically dimethylates two adjacent adenosines (A1518 and A1519) in the loop of a conserved hairpin near the 3'-end of 16S rRNA in the 30S particle. May play a critical role in biogenesis of 30S subunits	S-adenosyl-L-methionine-dependent methyltransferase;Ribosomal RNA adenine methyltransferase KsgA/Erm;;Ribosomal RNA adenine dimethylase	8.12e-65;5.6e-45;0.000203;1.2e-69	IPR029063;IPR001737;;IPR011530	NA	NA	RsmA
Bacteroi	bins.359_ctg26_89	bin_359	OTHER	0.000961	0.999039		1.05e-109	TAF72879.1 16S rRNA (adenine(1518)-N(6)/adenine(1519)-N(6))-dimethyltransferase RsmA [Bacteroidetes bacterium]	1e-78	Specifically dimethylates two adjacent adenosines (A1518 and A1519) in the loop of a conserved hairpin near the 3'-end of 16S rRNA in the 30S particle. May play a critical role in biogenesis of 30S subunits	Ribosomal RNA adenine methyltransferase KsgA/Erm;Ribosomal RNA adenine dimethylase;S-adenosyl-L-methionine-dependent methyltransferase;	7.8e-45;1.8e-72;3.63e-65;6.64e-08	IPR001737;IPR011530;IPR029063;	4.12e-05	GT4	RsmA
Bacteroi	bins.150_ctg3_16	bin_150	OTHER	0.000961	0.999039		2.34e-132	TAH05084.1 Crp/Fnr family transcriptional regulator [Sphingobacteriales bacterium]	3.7e-43	Crp-like helix-turn-helix domain	Cyclic nucleotide-binding domain;Cyclic nucleotide-binding domain;Crp-type HTH domain;Winged helix DNA-binding domain superfamily;Cyclic nucleotide-binding-like	8.58e-16;3.4e-09;2.6e-11;8.99e-14;1.96e-24	IPR000595;IPR000595;IPR012318;IPR036390;IPR018490	NA	NA	CRP
Bacteroi	bins.150_ctg14_1	bin_150	OTHER	0.000365	0.999635		5.76e-107	WP_105469069.1 Crp/Fnr family transcriptional regulator [Vibrionimonas magnilacihabitans]_x0001_PQV62118.1 CRP/FNR family transcriptional regulator [Vibrionimonas magnilacihabitans]	4.9e-28	Cyclic nucleotide-monophosphate binding domain	Cyclic nucleotide-binding domain;Cyclic nucleotide-binding-like;Winged helix DNA-binding domain superfamily;Cyclic nucleotide-binding domain;Crp-type HTH domain	4.34e-15;1.31e-25;6e-12;1.7e-15;2.6e-06	IPR000595;IPR018490;IPR036390;IPR000595;IPR012318	NA	NA	CRP
Bacteroi	bins.150_ctg85_2	bin_150	OTHER	0.000259	0.999741		9.14e-93	WP_072883575.1 cyclic nucleotide-binding domain-containing protein [Chryseobacterium takakiae]_x0001_SHE58746.1 cAMP-binding domain of CRP or a regulatory subunit of cAMP-dependent protein kinases [Chryseobacterium takakiae]	2.9e-78	Cyclic nucleotide-binding domain	Cyclic nucleotide-binding domain;Cyclic nucleotide-binding-like;Cyclic nucleotide-binding domain	1.2e-07;1.83e-15;3.1e-09	IPR000595;IPR018490;IPR000595	NA	NA	CRP
Bacteroi	bins.150_ctg131_10	bin_150	OTHER	0.002691	0.997309		3.59e-77	TAH02712.1 Crp/Fnr family transcriptional regulator, partial [Sphingobacteriales bacterium]	7.4e-53	cyclic nucleotide binding	Cyclic nucleotide-binding-like;Cyclic nucleotide-binding domain;Cyclic nucleotide-binding domain	5.63e-19;1.22e-11;5.9e-08	IPR018490;IPR000595;IPR000595	NA	NA	CRP
Bacteroi	bins.150_ctg165_5	bin_150	OTHER	0.000524	0.999476		1.94e-130	TAH00497.1 Crp/Fnr family transcriptional regulator [Sphingobacteriales bacterium]	1.4e-70	CRP FNR family	;Winged helix DNA-binding domain superfamily;Cyclic nucleotide-binding domain;Cyclic nucleotide-binding domain;Crp-type HTH domain;Cyclic nucleotide-binding-like	3.95e-10;2.36e-12;6.08e-17;1.5e-12;1.1e-09;5.5e-29	;IPR036390;IPR000595;IPR000595;IPR012318;IPR018490	NA	NA	CRP
Bacteroi	bins.150_ctg165_6	bin_150	OTHER	0.000666	0.999334		1.23e-110	TAH00488.1 Crp/Fnr family transcriptional regulator [Sphingobacteriales bacterium]	2.8e-65	COGs COG0664 cAMP-binding protein - catabolite gene activator and regulatory subunit of cAMP-dependent protein kinase	Cyclic nucleotide-binding domain;Cyclic nucleotide-binding domain;Cyclic nucleotide-binding-like	1.74e-10;3.3e-11;3.8e-25	IPR000595;IPR000595;IPR018490	NA	NA	CRP
Bacteroi	bins.150_ctg187_13	bin_150	OTHER	0.001794	0.998206		2.9e-100	TAH01046.1 Crp/Fnr family transcriptional regulator [Sphingobacteriales bacterium]	7e-69	COGs COG0664 cAMP-binding protein - catabolite gene activator and regulatory subunit of cAMP-dependent protein kinase	Cyclic nucleotide-binding domain;Cyclic nucleotide-binding-like;Cyclic nucleotide-binding domain	2e-06;1.31e-17;7.01e-07	IPR000595;IPR018490;IPR000595	NA	NA	CRP
Bacteroi	bins.150_ctg285_2	bin_150	OTHER	0.000919	0.999081		1.56e-116	WP_147192961.1 response regulator [Panacibacter ginsenosidivorans]_x0001_QEC70075.1 response regulator [Panacibacter ginsenosidivorans]	1.5e-136	COGs COG0664 cAMP-binding protein - catabolite gene activator and regulatory subunit of cAMP-dependent protein kinase	Cyclic nucleotide-binding-like;Cyclic nucleotide-binding domain;Signal transduction response regulator, receiver domain;CheY-like superfamily;Crp-type HTH domain;Signal transduction response regulator, receiver domain;Cyclic nucleotide-binding domain;Winged helix DNA-binding domain superfamily	1.44e-27;7.84e-19;2.12e-31;7.68e-38;1.9e-14;5.9e-28;7.7e-18;1.15e-13	IPR018490;IPR000595;IPR001789;IPR011006;IPR012318;IPR001789;IPR000595;IPR036390	1.87e-16	GT2	CRP
Bacteroi	bins.150_ctg288_20	bin_150	OTHER	0.001006	0.998994		1.35e-107	TAH04096.1 Crp/Fnr family transcriptional regulator [Sphingobacteriales bacterium]	1.1e-39	Cyclic nucleotide-monophosphate binding domain	Cyclic nucleotide-binding domain;Cyclic nucleotide-binding domain;Cyclic nucleotide-binding-like	2.6e-10;6.51e-10;1.57e-19	IPR000595;IPR000595;IPR018490	NA	NA	CRP
Bacteroi	bins.150_ctg289_7	bin_150	OTHER	0.004613	0.995387		1.01e-128	TAH00258.1 Crp/Fnr family transcriptional regulator [Sphingobacteriales bacterium]	3.5e-78	COGs COG0664 cAMP-binding protein - catabolite gene activator and regulatory subunit of cAMP-dependent protein kinase	Crp-type HTH domain;Cyclic nucleotide-binding domain;Cyclic nucleotide-binding domain;Winged helix DNA-binding domain superfamily;Cyclic nucleotide-binding-like	1.2e-14;7.66e-18;2e-12;1.11e-16;7.99e-25	IPR012318;IPR000595;IPR000595;IPR036390;IPR018490	NA	NA	CRP
Bacteroi	bins.310_ctg7_6	bin_310	OTHER	0.000377	0.999623		7.67e-50	RMF27623.1 Crp/Fnr family transcriptional regulator [Bacteroidetes bacterium]	1.1e-38	PFAM Bacterial regulatory proteins, crp family	Cyclic nucleotide-binding domain;Crp-type HTH domain;Cyclic nucleotide-binding-like;Winged helix DNA-binding domain superfamily;Cyclic nucleotide-binding domain	1.42e-07;4.2e-11;2.62e-21;3.77e-12;5.9e-08	IPR000595;IPR012318;IPR018490;IPR036390;IPR000595	NA	NA	CRP
Bacteroi	bins.310_ctg16_1	bin_310	OTHER	0.004804	0.995196		1.39e-06	WP_099153713.1 T9SS type A sorting domain-containing protein [Lewinella nigricans]_x0001_PHN02997.1 hypothetical protein CRP01_29785 [Lewinella nigricans DSM 23189 = NBRC 102662]	2.4e-23	Domain of unknown function (DUF5122) beta-propeller	Delta-60 repeat;Delta-60 repeat;Delta-60 repeat;Secretion system C-terminal sorting domain;Delta-60 repeat;Delta-60 repeat;Delta-60 repeat;	4e-08;0.00079;3.7e-05;2.4e-08;3.2e-11;1.5e-08;2.7e-10;3.01e-08	IPR013431;IPR013431;IPR013431;IPR026444;IPR013431;IPR013431;IPR013431;	5.76e-05	CBM6	CRP
Bacteroi	bins.310_ctg20_2	bin_310	OTHER	0.000317	0.999683		9.79e-42	WP_113651104.1 Crp/Fnr family transcriptional regulator [Pedobacter namyangjuensis]	2.1e-44	cyclic nucleotide-binding	Cyclic nucleotide-binding domain;Cyclic nucleotide-binding domain;Cyclic nucleotide-binding-like	2.13e-10;3.3e-09;1.96e-20	IPR000595;IPR000595;IPR018490	NA	NA	CRP
Bacteroi	bins.310_ctg37_19	bin_310	OTHER	0.000569	0.999431		1.87e-11	WP_099152034.1 hypothetical protein [Lewinella nigricans]_x0001_PHN04461.1 hypothetical protein CRP01_20855 [Lewinella nigricans DSM 23189 = NBRC 102662]	NA	NA	NA	NA	NA	NA	NA	CRP
Bacteroi	bins.310_ctg82_4	bin_310	OTHER	0.001216	0.998784		5.03e-12	WP_099152330.1 hypothetical protein [Lewinella nigricans]_x0001_PHN04304.1 hypothetical protein CRP01_22335 [Lewinella nigricans DSM 23189 = NBRC 102662]	7.4e-10	trisaccharide binding	NA	NA	NA	NA	NA	CRP
Bacteroi	bins.310_ctg94_8	bin_310	OTHER	0.005573	0.994427		9.91e-244	WP_099152504.1 FtsX-like permease family protein [Lewinella nigricans]_x0001_PHN04118.1 hypothetical protein CRP01_23260 [Lewinella nigricans DSM 23189 = NBRC 102662]	2.1e-204	TIGRFAM Acidobacterial duplicated orphan permease	MacB-like periplasmic core domain;MacB-like periplasmic core domain;ABC transporter permease protein domain	2.5e-11;6.9e-11;4.2e-08	IPR025857;IPR025857;IPR003838	NA	NA	CRP
Bacteroi	bins.310_ctg103_10	bin_310	OTHER	0.010427	0.989573		3.26e-27	WP_099148906.1 hypothetical protein [Lewinella nigricans]_x0001_PHN07456.1 hypothetical protein CRP01_04970 [Lewinella nigricans DSM 23189 = NBRC 102662]	NA	NA	NA	NA	NA	NA	NA	CRP
Bacteroi	bins.310_ctg104_1	bin_310	SP(Sec/SPI)	0.978918	0.021082	CS pos: 18-19. LFA-QM. Pr: 0.8355	2.33e-29	WP_099155097.1 hypothetical protein [Lewinella nigricans]_x0001_PHN01464.1 hypothetical protein CRP01_36800 [Lewinella nigricans DSM 23189 = NBRC 102662]	6.4e-17	Peptidase family C25	NA	NA	NA	NA	NA	CRP
Bacteroi	bins.310_ctg104_11	bin_310	OTHER	0.094417	0.905583		1.37e-140	WP_099155172.1 helix-hairpin-helix domain-containing protein [Lewinella nigricans]_x0001_PHN01424.1 hypothetical protein CRP01_37190 [Lewinella nigricans DSM 23189 = NBRC 102662]	6.6e-144	Psort location OuterMembrane, score	RuvA domain 2-like	3.04e-06	IPR010994	NA	NA	CRP
Bacteroi	bins.310_ctg122_19	bin_310	SP(Sec/SPI)	0.987777	0.012223	CS pos: 21-22. AQA-FA. Pr: 0.4761	5.29e-13	PHN05025.1 hypothetical protein CRP01_18535 [Lewinella nigricans DSM 23189 = NBRC 102662]	NA	NA	NA	NA	NA	NA	NA	CRP
Bacteroi	bins.310_ctg125_1	bin_310	OTHER	0.00509	0.99491		1.49e-17	WP_099151729.1 hypothetical protein [Lewinella nigricans]_x0001_PHN04670.1 hypothetical protein CRP01_19315 [Lewinella nigricans DSM 23189 = NBRC 102662]	1.1e-09		NA	NA	NA	NA	NA	CRP
Bacteroi	bins.310_ctg129_4	bin_310	OTHER	0.001648	0.998352		2.68e-109	TNE56449.1 Crp/Fnr family transcriptional regulator [Bacteroidetes bacterium]	7.7e-70		Winged helix DNA-binding domain superfamily;Crp-type HTH domain;Cyclic nucleotide-binding domain;Cyclic nucleotide-binding-like;Cyclic nucleotide-binding domain	3.9e-15;5.3e-14;4.5e-18;2.36e-28;2.65e-20	IPR036390;IPR012318;IPR000595;IPR018490;IPR000595	NA	NA	CRP
Bacteroi	bins.310_ctg132_5	bin_310	OTHER	0.001306	0.998694		2.34e-41	WP_099154129.1 hypothetical protein [Lewinella nigricans]_x0001_PHN02585.1 hypothetical protein CRP01_31920 [Lewinella nigricans DSM 23189 = NBRC 102662]	5.5e-21		NA	NA	NA	NA	NA	CRP
Bacteroi	bins.310_ctg136_2	bin_310	OTHER	0.000627	0.999373		5.16e-52	WP_119655073.1 Crp/Fnr family transcriptional regulator [Hymenobacter rubripertinctus]_x0001_RIY11553.1 Crp/Fnr family transcriptional regulator [Hymenobacter rubripertinctus]	1.5e-34	PFAM Cyclic nucleotide-binding	Cyclic nucleotide-binding domain;Cyclic nucleotide-binding domain;Cyclic nucleotide-binding-like	6.48e-11;3.3e-11;4.84e-17	IPR000595;IPR000595;IPR018490	NA	NA	CRP
Bacteroi	bins.310_ctg178_1	bin_310	OTHER	0.000438	0.999562		1.3e-09	WP_109416021.1 Crp/Fnr family transcriptional regulator [Pedobacter sp. FJ4-8]_x0001_PWG80314.1 Crp/Fnr family transcriptional regulator [Pedobacter sp. FJ4-8]	NA	NA	NA	NA	NA	NA	NA	CRP
Bacteroi	bins.310_ctg192_3	bin_310	OTHER	0.001942	0.998058		1.77e-108	TNE48331.1 Crp/Fnr family transcriptional regulator [Bacteroidetes bacterium]	2.4e-39		Cyclic nucleotide-binding domain;Crp-type HTH domain;Winged helix DNA-binding domain superfamily;Cyclic nucleotide-binding-like;Cyclic nucleotide-binding domain	6.75e-16;4.2e-12;1.21e-14;2.49e-25;1.3e-10	IPR000595;IPR012318;IPR036390;IPR018490;IPR000595	NA	NA	CRP
Bacteroi	bins.310_ctg228_2	bin_310	OTHER	0.005185	0.994815		2.89e-79	TAH01046.1 Crp/Fnr family transcriptional regulator [Sphingobacteriales bacterium]	1.2e-63	COGs COG0664 cAMP-binding protein - catabolite gene activator and regulatory subunit of cAMP-dependent protein kinase	Cyclic nucleotide-binding-like	9.69e-16	IPR018490	NA	NA	CRP
Bacteroi	bins.310_ctg249_11	bin_310	OTHER	0.006905	0.993095		2.78e-132	WP_099155967.1 tetratricopeptide repeat protein [Lewinella nigricans]_x0001_PHN00617.1 hypothetical protein CRP01_41290 [Lewinella nigricans DSM 23189 = NBRC 102662]	1.8e-104	CHAT domain	Tetratricopeptide-like helical domain superfamily;;;CHAT domain;Tetratricopeptide-like helical domain superfamily	8.49e-06;3.3e-07;1.7e-14;7.4e-59;3.04e-24	IPR011990;;;IPR024983;IPR011990	2.47e-12	GT2	CRP
Bacteroi	bins.310_ctg258_5	bin_310	OTHER	0.008396	0.991604		3.05e-06	WP_099155737.1 hypothetical protein [Lewinella nigricans]_x0001_PHN00836.1 hypothetical protein CRP01_40075 [Lewinella nigricans DSM 23189 = NBRC 102662]	NA	NA	NA	NA	NA	NA	NA	CRP
Bacteroi	bins.310_ctg264_4	bin_310	OTHER	0.000745	0.999255		2.11e-06	WP_099151846.1 hypothetical protein [Lewinella nigricans]_x0001_PHN04788.1 hypothetical protein CRP01_19955 [Lewinella nigricans DSM 23189 = NBRC 102662]	NA	NA	NA	NA	NA	NA	NA	CRP
Bacteroi	bins.310_ctg266_3	bin_310	OTHER	0.006692	0.993308		0.000534	WP_099148426.1 T9SS type A sorting domain-containing protein [Lewinella nigricans]_x0001_PHN08224.1 hypothetical protein CRP01_02565 [Lewinella nigricans DSM 23189 = NBRC 102662]	NA	NA	Secretion system C-terminal sorting domain	9.8e-06	IPR026444	NA	NA	CRP
Bacteroi	bins.310_ctg285_1	bin_310	OTHER	0.030121	0.969879		3.79e-107	TNE67237.1 Crp/Fnr family transcriptional regulator [Bacteroidetes bacterium]	1e-58		Winged helix DNA-binding domain superfamily;Cyclic nucleotide-binding-like;Cyclic nucleotide-binding domain;Crp-type HTH domain;Cyclic nucleotide-binding domain	2.08e-17;1.17e-24;5.26e-17;2e-14;1.4e-09	IPR036390;IPR018490;IPR000595;IPR012318;IPR000595	NA	NA	CRP
Bacteroi	bins.310_ctg298_9	bin_310	OTHER	0.007751	0.992249		0	WP_099155885.1 SUMF1/EgtB/PvdO family nonheme iron enzyme [Lewinella nigricans]_x0001_PHN00703.1 hypothetical protein CRP01_40840 [Lewinella nigricans DSM 23189 = NBRC 102662]	5.1e-59	Membrane	Sulfatase-modifying factor enzyme;C-type lectin fold;Toll/interleukin-1 receptor homology (TIR) domain;;P-loop containing nucleoside triphosphate hydrolase;Toll/interleukin-1 receptor homology (TIR) domain superfamily	1.7e-45;3.53e-55;3.3e-07;0.000607;4e-08;5.75e-05	IPR005532;IPR016187;IPR000157;;IPR027417;IPR035897	9.8e-37	GH5_7	CRP
Bacteroi	bins.310_ctg311_6	bin_310	SP(Sec/SPI)	0.979281	0.020719	CS pos: 25-26. LSA-QV. Pr: 0.4116	3.09e-220	PHN07147.1 hypothetical protein CRP01_07935 [Lewinella nigricans DSM 23189 = NBRC 102662]	2.5e-180	Organic solvent tolerance protein OstA	NA	NA	NA	NA	NA	CRP
Bacteroi	bins.310_ctg336_10	bin_310	SP(Sec/SPI)	0.741597	0.258403	CS pos: 35-36. VAC-DN. Pr: 0.3704	1.06e-15	WP_099148239.1 hypothetical protein [Lewinella nigricans]_x0001_PHN08649.1 hypothetical protein CRP01_01690 [Lewinella nigricans DSM 23189 = NBRC 102662]	NA	NA	NA	NA	NA	NA	NA	CRP
Bacteroi	bins.310_ctg355_7	bin_310	SP(Sec/SPI)	0.999236	0.000764	CS pos: 20-21. SEA-QR. Pr: 0.9709	3.91e-55	WP_099151861.1 outer membrane beta-barrel protein [Lewinella nigricans]_x0001_PHN04802.1 hypothetical protein CRP01_20030 [Lewinella nigricans DSM 23189 = NBRC 102662]	1.3e-43	Outer membrane protein beta-barrel domain	Outer membrane protein beta-barrel domain 2	2.1e-13	IPR025665	NA	NA	CRP
Bacteroi	bins.310_ctg358_5	bin_310	SP(Sec/SPI)	0.997034	0.002966	CS pos: 19-20. MAA-QD. Pr: 0.5254	2.31e-42	WP_099154861.1 hypothetical protein [Lewinella nigricans]_x0001_PHN01676.1 hypothetical protein CRP01_35600 [Lewinella nigricans DSM 23189 = NBRC 102662]	NA	NA	NA	NA	NA	NA	NA	CRP
Bacteroi	bins.310_ctg363_4	bin_310	OTHER	0.000521	0.999479		3.34e-119	RMD68596.1 response regulator, partial [Bacteroidetes bacterium]	1.7e-108	COGs COG0664 cAMP-binding protein - catabolite gene activator and regulatory subunit of cAMP-dependent protein kinase	Winged helix DNA-binding domain superfamily;Cyclic nucleotide-binding domain;Signal transduction response regulator, receiver domain;Cyclic nucleotide-binding domain;Signal transduction response regulator, receiver domain;Cyclic nucleotide-binding-like;CheY-like superfamily;Crp-type HTH domain	5.14e-10;8.9e-22;8.27e-37;2.26e-25;4e-27;1.14e-31;9.11e-39;2.1e-11	IPR036390;IPR000595;IPR001789;IPR000595;IPR001789;IPR018490;IPR011006;IPR012318	4.93e-15	GT2	CRP
Bacteroi	bins.310_ctg394_8	bin_310	OTHER	0.00045	0.99955		2.14e-81	WP_076375760.1 Crp/Fnr family transcriptional regulator [Mucilaginibacter lappiensis]_x0001_SIR78179.1 cAMP-binding domain of CRP or a regulatory subunit of cAMP-dependent protein kinases [Mucilaginibacter lappiensis]	7.4e-61	COGs COG0664 cAMP-binding protein - catabolite gene activator and regulatory subunit of cAMP-dependent protein kinase	Cyclic nucleotide-binding domain;Cyclic nucleotide-binding domain;Cyclic nucleotide-binding-like	6.83e-09;2.2e-07;2.88e-20	IPR000595;IPR000595;IPR018490	NA	NA	CRP
Bacteroi	bins.310_ctg413_16	bin_310	SP(Sec/SPI)	0.999324	0.000676	CS pos: 19-20. TRA-QE. Pr: 0.9790	3.82e-123	WP_099151502.1 T9SS type A sorting domain-containing protein [Lewinella nigricans]_x0001_PHN04957.1 hypothetical protein CRP01_18170 [Lewinella nigricans DSM 23189 = NBRC 102662]	9.2e-24	Concanavalin A-like lectin/glucanases superfamily	Secretion system C-terminal sorting domain	7.4e-08	IPR026444	0.000779	GH81	CRP
Bacteroi	bins.310_ctg430_3	bin_310	SP(Sec/SPI)	0.969963	0.030037	CS pos: 22-23. CGA-QS. Pr: 0.6698	5.49e-278	WP_143473258.1 TonB-dependent receptor [Lewinella nigricans]_x0001_PHN07918.1 hypothetical protein CRP01_03960 [Lewinella nigricans DSM 23189 = NBRC 102662]	7e-215	TonB-dependent receptor plug domain	Carboxypeptidase-like, regulatory domain superfamily;;TonB-dependent receptor, plug domain	2.62e-08;6.23e-55;4.8e-05	IPR008969;;IPR012910	NA	NA	CRP
Bacteroi	bins.310_ctg431_10	bin_310	OTHER	0.000453	0.999547		3.74e-41	WP_099151001.1 hypothetical protein [Lewinella nigricans]_x0001_PHN05424.1 hypothetical protein CRP01_15620 [Lewinella nigricans DSM 23189 = NBRC 102662]	1.4e-35		NA	NA	NA	NA	NA	CRP
Bacteroi	bins.310_ctg434_2	bin_310	OTHER	0.001116	0.998884		1.39e-52	WP_099151924.1 hypothetical protein [Lewinella nigricans]_x0001_PHN04864.1 hypothetical protein CRP01_20370 [Lewinella nigricans DSM 23189 = NBRC 102662]	7.4e-49	Protein conserved in bacteria	NA	NA	NA	NA	NA	CRP
Bacteroi	bins.310_ctg438_6	bin_310	OTHER	0.17459	0.82541		7.48e-31	WP_099149464.1 hypothetical protein [Lewinella nigricans]_x0001_PHN07129.1 hypothetical protein CRP01_07830 [Lewinella nigricans DSM 23189 = NBRC 102662]	5.1e-23		NA	NA	NA	NA	NA	CRP
Bacteroi	bins.310_ctg438_8	bin_310	OTHER	0.000344	0.999656		8.26e-81	TNE50619.1 Crp/Fnr family transcriptional regulator [Bacteroidetes bacterium]	1.1e-54	CRP FNR family	Cyclic nucleotide-binding-like;;Crp-type HTH domain;Cyclic nucleotide-binding domain;Cyclic nucleotide-binding domain;Winged helix DNA-binding domain superfamily	1.44e-25;0.00261525;5.6e-08;1.6e-11;3.69e-15;6.39e-09	IPR018490;;IPR012318;IPR000595;IPR000595;IPR036390	NA	NA	CRP
Bacteroi	bins.310_ctg450_2	bin_310	OTHER	0.000534	0.999466		4.76e-15	RLA34901.1 hypothetical protein DRR03_06225 [Gammaproteobacteria bacterium]	5.4e-15	helix_turn_helix, cAMP Regulatory protein	Winged helix DNA-binding domain superfamily;Crp-type HTH domain;Cyclic nucleotide-binding domain;Cyclic nucleotide-binding domain;Cyclic nucleotide-binding-like	6.2e-12;1.8e-11;1.49e-16;7.1e-13;2.88e-25	IPR036390;IPR012318;IPR000595;IPR000595;IPR018490	NA	NA	CRP
Bacteroi	bins.310_ctg459_6	bin_310	OTHER	0.001651	0.998349		3.07e-95	TNE57646.1 Crp/Fnr family transcriptional regulator [Bacteroidetes bacterium]	5.1e-50		Crp-type HTH domain;Cyclic nucleotide-binding domain;Cyclic nucleotide-binding-like;Cyclic nucleotide-binding domain;Winged helix DNA-binding domain superfamily;	7.4e-15;4.3e-10;6.28e-25;2.14e-13;6.61e-17;8.33e-09	IPR012318;IPR000595;IPR018490;IPR000595;IPR036390;	NA	NA	CRP
Bacteroi	bins.310_ctg479_6	bin_310	OTHER	0.006879	0.993121		1.58e-14	PYQ55363.1 Crp/Fnr family transcriptional regulator [Acidobacteria bacterium]	1.7e-13	Cyclic nucleotide-monophosphate binding domain	Cyclic nucleotide-binding domain;Crp-type HTH domain;Cyclic nucleotide-binding-like;Cyclic nucleotide-binding domain;Winged helix DNA-binding domain superfamily	6.56e-13;1.2e-09;2.88e-21;2.2e-09;2.05e-10	IPR000595;IPR012318;IPR018490;IPR000595;IPR036390	NA	NA	CRP
Bacteroi	bins.310_ctg484_11	bin_310	OTHER	0.000139	0.999861		1.48e-82	WP_099148563.1 tetratricopeptide repeat protein [Lewinella nigricans]_x0001_PHN08044.1 hypothetical protein CRP01_03245 [Lewinella nigricans DSM 23189 = NBRC 102662]	5.1e-19	Tetratricopeptide repeat	Tetratricopeptide-like helical domain superfamily;Tetratricopeptide repeat;	3.41e-31;0.074;6e-07	IPR011990;IPR019734;	4.7e-06	GT105	CRP
Bacteroi	bins.310_ctg490_2	bin_310	SP(Sec/SPI)	0.995254	0.004746	CS pos: 21-22. LQA-QY. Pr: 0.7934	0	WP_099152415.1 hypothetical protein [Lewinella nigricans]_x0001_PHN04389.1 hypothetical protein CRP01_21870 [Lewinella nigricans DSM 23189 = NBRC 102662]	1.5e-282	WD40-like Beta Propeller Repeat	;WD40-like Beta Propeller;WD40-like Beta Propeller;WD40-like Beta Propeller	3.77e-34;0.029;0.0011;1.7e-05	;IPR011659;IPR011659;IPR011659	NA	NA	CRP
Bacteroi	bins.310_ctg499_2	bin_310	OTHER	0.001895	0.998105		1.51e-60	TMI71466.1 Crp/Fnr family transcriptional regulator [Bacteroidetes bacterium]	8.6e-35	Cyclic nucleotide-monophosphate binding domain	Cyclic nucleotide-binding domain;Cyclic nucleotide-binding domain;Cyclic nucleotide-binding-like	2.46e-11;3.2e-10;7.46e-17	IPR000595;IPR000595;IPR018490	NA	NA	CRP
Bacteroi	bins.310_ctg507_3	bin_310	SP(Sec/SPI)	0.998313	0.001687	CS pos: 23-24. IVA-QP. Pr: 0.7525	3.01e-149	WP_099153701.1 OmpA family protein [Lewinella nigricans]_x0001_PHN02985.1 hypothetical protein CRP01_29720 [Lewinella nigricans DSM 23189 = NBRC 102662]	2.6e-41	Belongs to the ompA family	OmpA-like domain;OmpA-like domain;OmpA-like domain superfamily;Thrombospondin, type 3-like repeat;Thrombospondin, type 3-like repeat	6.98e-47;8.6e-21;1.1e-35;0.017;0.0018	IPR006665;IPR006665;IPR036737;IPR003367;IPR003367	5.57e-14	CBM13	CRP
Bacteroi	bins.310_ctg516_6	bin_310	OTHER	0.000491	0.999509		1.66e-68	WP_083732711.1 Crp/Fnr family transcriptional regulator [Spirosoma montaniterrae]	2.9e-38	crp fnr family	Cyclic nucleotide-binding domain;Cyclic nucleotide-binding domain;Cyclic nucleotide-binding-like	6.5e-12;3.29e-13;3.4e-22	IPR000595;IPR000595;IPR018490	NA	NA	CRP
Bacteroi	bins.310_ctg573_7	bin_310	SP(Sec/SPI)	0.973901	0.026099	CS pos: 25-26. VVG-QG. Pr: 0.7054	5.17e-103	WP_099154429.1 CHAT domain-containing protein [Lewinella nigricans]_x0001_PHN02237.1 hypothetical protein CRP01_33425 [Lewinella nigricans DSM 23189 = NBRC 102662]	2.1e-109	CHAT domain	Tetratricopeptide repeat;CHAT domain;Tetratricopeptide-like helical domain superfamily;;Tetratricopeptide-like helical domain superfamily;;Tetratricopeptide-like helical domain superfamily	0.12;4.9e-54;5.69e-22;3.1e-10;3.59e-07;0.0015;1.44e-05	IPR019734;IPR024983;IPR011990;;IPR011990;;IPR011990	8.67e-09	GT2	CRP
Bacteroi	bins.359_ctg31_23	bin_359	OTHER	0.000398	0.999602		8.6e-101	WP_049038278.1 MULTISPECIES: Crp/Fnr family transcriptional regulator [Flavobacteriaceae]_x0001_AKK71961.1 cyclic nucleotide-binding protein [Chryseobacterium gallinarum]_x0001_DAC74620.1 TPA_exp: cAMP-binding protein [Elizabethkingia anophelis]	3.4e-79	PFAM Cyclic nucleotide-binding domain	Cyclic nucleotide-binding domain;Cyclic nucleotide-binding-like;Cyclic nucleotide-binding domain	2.2e-07;6.94e-19;8.51e-10	IPR000595;IPR018490;IPR000595	NA	NA	CRP
Bacteroi	bins.359_ctg55_65	bin_359	OTHER	0.000595	0.999405		6.5e-70	KAB2914659.1 Crp/Fnr family transcriptional regulator [Bacteriodetes bacterium]	6.7e-42	Crp-like helix-turn-helix domain	Cyclic nucleotide-binding domain;Cyclic nucleotide-binding domain;Cyclic nucleotide-binding-like;Winged helix DNA-binding domain superfamily;Crp-type HTH domain	8.01e-15;3.7e-11;1.44e-22;3.25e-13;5.4e-09	IPR000595;IPR000595;IPR018490;IPR036390;IPR012318	NA	NA	CRP
Bacteroi	bins.359_ctg67_34	bin_359	OTHER	0.000986	0.999014		3.26e-69	WP_013687619.1 Crp/Fnr family transcriptional regulator [Fluviicola taffensis]_x0001_AEA44850.1 transcriptional regulator, Crp/Fnr family [Fluviicola taffensis DSM 16823]	1.3e-60	CRP FNR family transcriptional regulator	Winged helix DNA-binding domain superfamily;Cyclic nucleotide-binding domain;Crp-type HTH domain;Cyclic nucleotide-binding-like;Cyclic nucleotide-binding domain	2.46e-10;1.45e-10;5.6e-10;3.8e-24;1.5e-09	IPR036390;IPR000595;IPR012318;IPR018490;IPR000595	NA	NA	CRP
Bacteroi	bins.359_ctg69_89	bin_359	OTHER	0.000411	0.999589		7.47e-64	WP_137338663.1 Crp/Fnr family transcriptional regulator [Dyadobacter sp. AR-3-8]_x0001_TKT94242.1 Crp/Fnr family transcriptional regulator [Dyadobacter sp. AR-3-8]	1.2e-55	Cyclic nucleotide-monophosphate binding domain	Cyclic nucleotide-binding domain;Cyclic nucleotide-binding domain;Cyclic nucleotide-binding-like	5.3e-14;4.6e-10;1.24e-20	IPR000595;IPR000595;IPR018490	NA	NA	CRP
Bacteroi	bins.359_ctg80_43	bin_359	OTHER	0.003096	0.996904		2.29e-98	WP_093205435.1 Crp/Fnr family transcriptional regulator [Siphonobacter aquaeclarae]_x0001_SDM53146.1 cAMP-binding domain of CRP or a regulatory subunit of cAMP-dependent protein kinases [Siphonobacter aquaeclarae]	1.7e-80	Transcriptional regulator, Crp Fnr family	Cyclic nucleotide-binding domain;Crp-type HTH domain;Cyclic nucleotide-binding-like;Cyclic nucleotide-binding domain;Winged helix DNA-binding domain superfamily	6.72e-30;2e-16;6.15e-33;3.6e-24;1.12e-15	IPR000595;IPR012318;IPR018490;IPR000595;IPR036390	NA	NA	CRP
Bacteroi	bins.359_ctg88_1	bin_359	OTHER	0.000224	0.999776		2.22e-81	WP_089683165.1 cyclic nucleotide-binding domain-containing protein [Catalinimonas alkaloidigena]_x0001_SDL30455.1 cAMP-binding domain of CRP or a regulatory subunit of cAMP-dependent protein kinases [Catalinimonas alkaloidigena]	1.3e-35	Cyclic nucleotide-binding domain	Cyclic nucleotide-binding domain;Cyclic nucleotide-binding domain;Cyclic nucleotide-binding-like	4.5e-11;1.14e-13;1.02e-21	IPR000595;IPR000595;IPR018490	NA	NA	CRP
Bacteroi	bins.359_ctg89_11	bin_359	OTHER	0.000699	0.999301		1.23e-109	WP_026705658.1 Crp/Fnr family transcriptional regulator [Flavobacterium soli]	2.6e-95	Cyclic nucleotide-binding domain	Cyclic nucleotide-binding domain;Cyclic nucleotide-binding domain;Cyclic nucleotide-binding-like	1.34e-14;3.7e-12;7.2e-25	IPR000595;IPR000595;IPR018490	NA	NA	CRP
Bacteroi	bins.359_ctg93_9	bin_359	OTHER	0.000603	0.999397		3.21e-77	OFZ22853.1 Crp/Fnr family transcriptional regulator [Bacteroidetes bacterium RIFCSPHIGHO2_02_FULL_44_7]	3.7e-61	Cyclic nucleotide-binding domain	Cyclic nucleotide-binding domain;Cyclic nucleotide-binding-like;Cyclic nucleotide-binding domain	8.91e-07;4.06e-15;3.3e-10	IPR000595;IPR018490;IPR000595	NA	NA	CRP
Bacteroi	bins.359_ctg115_54	bin_359	OTHER	0.000418	0.999582		1.26e-93	WP_143853006.1 cyclic nucleotide-binding domain-containing protein [Chryseobacterium sp. SNU WT5]_x0001_QDP85886.1 Crp/Fnr family transcriptional regulator [Chryseobacterium sp. SNU WT5]	1.7e-75	cyclic nucleotide-binding	Cyclic nucleotide-binding-like;Cyclic nucleotide-binding domain;Cyclic nucleotide-binding domain	1.31e-17;1.4e-10;2.85e-09	IPR018490;IPR000595;IPR000595	NA	NA	CRP
Bacteroi	bins.86_ctg2_104	bin_86	OTHER	0.00052	0.99948		2.36e-96	RMG71102.1 Crp/Fnr family transcriptional regulator [Bacteroidetes bacterium]	4.6e-54		Winged helix DNA-binding domain superfamily;;Cyclic nucleotide-binding domain;Cyclic nucleotide-binding domain;Cyclic nucleotide-binding-like;Crp-type HTH domain	4.57e-20;2.36e-09;5.8e-19;4.65e-20;1.01e-28;3.5e-16	IPR036390;;IPR000595;IPR000595;IPR018490;IPR012318	NA	NA	CRP
Bacteroi	bins.86_ctg9_40	bin_86	OTHER	0.001013	0.998987		2.11e-87	WP_039133258.1 Crp/Fnr family transcriptional regulator [Flavihumibacter sp. ZG627]_x0001_KIC89893.1 cyclic nucleotide-binding protein [Flavihumibacter sp. ZG627]	9.7e-69	COGs COG0664 cAMP-binding protein - catabolite gene activator and regulatory subunit of cAMP-dependent protein kinase	Cyclic nucleotide-binding domain;Cyclic nucleotide-binding-like;Cyclic nucleotide-binding domain	3.17e-07;3.01e-18;1e-06	IPR000595;IPR018490;IPR000595	NA	NA	CRP
Bacteroi	bins.86_ctg10_59	bin_86	OTHER	0.364908	0.635092		9.06e-09	WP_099154892.1 hypothetical protein [Lewinella nigricans]_x0001_PHN01706.1 hypothetical protein CRP01_35760 [Lewinella nigricans DSM 23189 = NBRC 102662]	1.1e-09		NA	NA	NA	NA	NA	CRP
Bacteroi	bins.86_ctg11_42	bin_86	SP(Sec/SPI)	0.966996	0.033004	CS pos: 25-26. CQS-GP. Pr: 0.7313	6.13e-82	WP_099151139.1 hypothetical protein [Lewinella nigricans]_x0001_PHN05562.1 hypothetical protein CRP01_16355 [Lewinella nigricans DSM 23189 = NBRC 102662]	1.8e-77	Methane oxygenase PmoA	Methane oxygenase PmoA	2.7e-60	IPR029475	NA	NA	CRP
Bacteroi	bins.86_ctg13_2	bin_86	OTHER	0.001149	0.998851		8.01e-77	WP_099155414.1 MoxR family ATPase [Lewinella nigricans]_x0001_PHN01220.1 hypothetical protein CRP01_38290 [Lewinella nigricans DSM 23189 = NBRC 102662]	3e-69	ATPase family associated with various cellular activities (AAA)	;ATPase, AAA-type, core;P-loop containing nucleoside triphosphate hydrolase	1.61e-08;3.5e-09;1.29e-26	;IPR003959;IPR027417	NA	NA	CRP
Bacteroi	bins.86_ctg13_34	bin_86	OTHER	0.000611	0.999389		5.17e-87	WP_091544012.1 Crp/Fnr family transcriptional regulator [Thermoflexibacter ruber]_x0001_SFF02480.1 cAMP-binding domain of CRP or a regulatory subunit of cAMP-dependent protein kinases [Thermoflexibacter ruber]	4.6e-68	Cyclic nucleotide-binding domain	Cyclic nucleotide-binding domain;Cyclic nucleotide-binding-like;Cyclic nucleotide-binding domain	1.3e-11;1.31e-21;7.43e-14	IPR000595;IPR018490;IPR000595	NA	NA	CRP
Bacteroi	bins.86_ctg14_72	bin_86	OTHER	0.000762	0.999238		1.41e-91	WP_099155798.1 hypothetical protein [Lewinella nigricans]_x0001_PHN00804.1 hypothetical protein CRP01_40395 [Lewinella nigricans DSM 23189 = NBRC 102662]	5.8e-46	RHS repeat-associated core domain protein	Rhs repeat-associated core;Cell wall hydrolase, SleB	3.4e-15;4.9e-14	IPR022385;IPR011105	3.51e-20	GH104	CRP
Bacteroi	bins.86_ctg14_116	bin_86	OTHER	0.000654	0.999346		1.08e-151	WP_099155724.1 iron chelate uptake ABC transporter family permease subunit [Lewinella nigricans]_x0001_PHN00874.1 hypothetical protein CRP01_40000 [Lewinella nigricans DSM 23189 = NBRC 102662]	3.7e-125	ABC 3 transport family	ABC transporter, BtuC-like;Iron dependent repressor, metal binding and dimerisation domain;ABC transporter, TroCD-like;;Winged helix DNA-binding domain superfamily;Iron dependent repressor, metal binding and dimerisation domain superfamily	1.27e-37;1.1e-22;5.2e-74;3.06e-47;3.17e-05;1.44e-20	IPR037294;IPR001367;IPR001626;;IPR036390;IPR036421	NA	NA	CRP
Bacteroi	bins.86_ctg15_6	bin_86	SP(Sec/SPI)	0.975909	0.024091	CS pos: 25-26. LDG-SQ. Pr: 0.3930	3.03e-121	WP_099148986.1 VCBS repeat-containing protein [Lewinella nigricans]_x0001_PHN07536.1 hypothetical protein CRP01_05390 [Lewinella nigricans DSM 23189 = NBRC 102662]	4.2e-116	Repeat domain in Vibrio, Colwellia, Bradyrhizobium and Shewanella	;;	5.89e-33;1.8e-09;9.7e-09	;;	1.68e-05	GH33	CRP
Bacteroi	bins.86_ctg17_54	bin_86	SP(Sec/SPI)	0.734597	0.265403	CS pos: 26-27. CRV-KT. Pr: 0.4112	3.22e-307	WP_099147959.1 c-type cytochrome [Lewinella nigricans]_x0001_PHN08367.1 hypothetical protein CRP01_00195 [Lewinella nigricans DSM 23189 = NBRC 102662]	1.3e-243	electron transfer activity	Armadillo-type fold;Cytochrome c-like domain superfamily;Putative membrane-bound dehydrogenase;Cytochrome c-like domain;;Haem-binding domain, putative	3.74e-15;2.33e-11;4.6e-82;1.5e-09;1.44e-07;5.4e-35	IPR016024;IPR036909;IPR013428;IPR009056;;IPR013427	3.12e-144	CBM6	CRP
Bacteroi	bins.86_ctg17_90	bin_86	SP(Sec/SPI)	0.750336	0.249664	CS pos: 22-23. TFA-QV. Pr: 0.7045	1.41e-116	WP_099153490.1 alpha/beta hydrolase fold domain-containing protein [Lewinella nigricans]_x0001_PHN03049.1 hypothetical protein CRP01_28615 [Lewinella nigricans DSM 23189 = NBRC 102662]	3.7e-83	alpha/beta hydrolase fold	Alpha/beta hydrolase fold-3;Alpha/Beta hydrolase fold	4.8e-12;4.37e-38	IPR013094;IPR029058	8.44e-72	GH43_18	CRP
Bacteroi	bins.86_ctg19_22	bin_86	OTHER	0.000642	0.999358		3.37e-54	WP_099154320.1 hypothetical protein [Lewinella nigricans]_x0001_PHN02292.1 hypothetical protein CRP01_32860 [Lewinella nigricans DSM 23189 = NBRC 102662]	1.1e-41	COG1670 acetyltransferases, including N-acetylases of ribosomal proteins	NA	NA	NA	NA	NA	CRP
Bacteroi	bins.86_ctg20_65	bin_86	SP(Sec/SPI)	0.605699	0.394301	CS pos: 24-25. SQS-AF. Pr: 0.2821	2.53e-80	WP_099153938.1 T9SS type A sorting domain-containing protein [Lewinella nigricans]_x0001_PHN02609.1 hypothetical protein CRP01_30920 [Lewinella nigricans DSM 23189 = NBRC 102662]	2.1e-73	Pregnancy-associated plasma protein-A	Peptidase M43, pregnancy-associated plasma-A;Secretion system C-terminal sorting domain;	1.1e-19;3.5e-10;6.36e-15	IPR008754;IPR026444;	0.000109	CBM13	CRP
Bacteroi	bins.86_ctg20_83	bin_86	OTHER	0.042273	0.957727		1.94e-180	WP_099154963.1 Gfo/Idh/MocA family oxidoreductase [Lewinella nigricans]_x0001_PHN01649.1 hypothetical protein CRP01_36130 [Lewinella nigricans DSM 23189 = NBRC 102662]	1.1e-122	Oxidoreductase family, C-terminal alpha/beta domain	Oxidoreductase, N-terminal;NAD(P)-binding domain superfamily;Oxidoreductase, C-terminal;	2.2e-19;3.07e-43;1.1e-05;1.54e-24	IPR000683;IPR036291;IPR004104;	1.79e-16	GH109	CRP
Bacteroi	bins.86_ctg20_89	bin_86	SP(Sec/SPI)	0.980842	0.019158	CS pos: 21-22. MMA-QP. Pr: 0.8638	2.82e-74	WP_143473542.1 hypothetical protein [Lewinella nigricans]_x0001_PHN03546.1 hypothetical protein CRP01_26470 [Lewinella nigricans DSM 23189 = NBRC 102662]	6.8e-46	Large extracellular alpha-helical protein	NA	NA	NA	NA	NA	CRP
Bacteroi	bins.86_ctg20_157	bin_86	OTHER	0.000509	0.999491		2.07e-90	WP_150412631.1 cyclic nucleotide-binding domain-containing protein [Chitinophagaceae bacterium BR5-29]_x0001_KAA9040571.1 Crp/Fnr family transcriptional regulator [Chitinophagaceae bacterium BR5-29]	1.1e-75	Crp-like helix-turn-helix domain	Winged helix DNA-binding domain superfamily;Crp-type HTH domain;Cyclic nucleotide-binding domain;Cyclic nucleotide-binding-like;Cyclic nucleotide-binding domain	2.86e-09;1.7e-07;2.6e-07;1.1e-22;3.42e-09	IPR036390;IPR012318;IPR000595;IPR018490;IPR000595	NA	NA	CRP
Bacteroi	bins.86_ctg21_1	bin_86	OTHER	0.001018	0.998982		8.28e-91	WP_099155798.1 hypothetical protein [Lewinella nigricans]_x0001_PHN00804.1 hypothetical protein CRP01_40395 [Lewinella nigricans DSM 23189 = NBRC 102662]	1e-38	TIGRFAM RHS repeat-associated core domain	NA	NA	NA	5.47e-13	GH104	CRP
Bacteroi	bins.86_ctg24_13	bin_86	OTHER	0.001125	0.998875		1.57e-282	WP_099151931.1 ABC transporter permease [Lewinella nigricans]_x0001_PHN04871.1 hypothetical protein CRP01_20405 [Lewinella nigricans DSM 23189 = NBRC 102662]	2.7e-194	FtsX-like permease family	ABC transporter permease protein domain;ABC transporter permease protein domain;MacB-like periplasmic core domain;MacB-like periplasmic core domain	7.9e-08;1.2e-09;5.6e-08;3.4e-19	IPR003838;IPR003838;IPR025857;IPR025857	NA	NA	CRP
Bacteroi	bins.86_ctg25_10	bin_86	OTHER	0.000439	0.999561		7.91e-91	WP_116876868.1 Crp/Fnr family transcriptional regulator [Terrimonas sp. NS-102]_x0001_PVD49452.1 Crp/Fnr family transcriptional regulator [Terrimonas sp. NS-102]	3.8e-78	Cyclic nucleotide-binding domain	Cyclic nucleotide-binding-like	2.49e-16	IPR018490	NA	NA	CRP
Bacteroi	bins.86_ctg25_37	bin_86	SP(Sec/SPI)	0.991046	0.008954	CS pos: 19-20. ACG-LP. Pr: 0.4709	1.68e-278	WP_099153750.1 DUF1553 domain-containing protein [Lewinella nigricans]_x0001_PHN02810.1 hypothetical protein CRP01_29970 [Lewinella nigricans DSM 23189 = NBRC 102662]	3.3e-257	Protein of unknown function (DUF1549)	Galactose-binding-like domain superfamily;Cytochrome c-like domain superfamily;Cytochrome C, Planctomycete-type;Domain of unknown function DUF1553;Domain of unknown function DUF1549;;Carbohydrate binding module family 6	3.06e-15;1.34e-05;3.4e-13;6.5e-87;1.2e-82;3.65e-26;1.2e-18	IPR008979;IPR036909;IPR011429;IPR022655;IPR011444;;IPR005084	4.14e-177	CBM47	CRP
Bacteroi	bins.86_ctg25_54	bin_86	SP(Sec/SPI)	0.977591	0.022409	CS pos: 20-21. LFG-QN. Pr: 0.4695	1.2110000012097e-315	WP_099154912.1 carbohydrate binding family 9 domain-containing protein [Lewinella nigricans]_x0001_PHN01726.1 hypothetical protein CRP01_35870 [Lewinella nigricans DSM 23189 = NBRC 102662]	5.1e-219	lysine biosynthetic process via aminoadipic acid	;	1.37e-32;5.4e-65	;	1.55e-07	CBM9	CRP
Bacteroi	bins.86_ctg26_28	bin_86	OTHER	0.000388	0.999612		1.73e-45	KAA0244880.1 Crp/Fnr family transcriptional regulator [Chlorobi bacterium]	1.6e-39	Cyclic nucleotide-monophosphate binding domain	Cyclic nucleotide-binding domain;Cyclic nucleotide-binding-like;Cyclic nucleotide-binding domain	1.2e-13;2.36e-25;2.17e-11	IPR000595;IPR018490;IPR000595	NA	NA	CRP
Bacteroi	bins.86_ctg27_34	bin_86	OTHER	0.000384	0.999616		1.14e-81	WP_013764820.1 Crp/Fnr family transcriptional regulator [Haliscomenobacter hydrossis]_x0001_AEE50271.1 transcriptional regulator, Crp/Fnr family [Haliscomenobacter hydrossis DSM 1100]	5e-71	Crp-like helix-turn-helix domain	Cyclic nucleotide-binding-like;Crp-type HTH domain;Winged helix DNA-binding domain superfamily	4.45e-23;1e-08;3.58e-11	IPR018490;IPR012318;IPR036390	NA	NA	CRP
Bacteroi	bins.86_ctg31_50	bin_86	SP(Sec/SPI)	0.980214	0.019786	CS pos: 23-24. LVS-QN. Pr: 0.4912	7.14e-132	WP_099148706.1 hypothetical protein [Lewinella nigricans]_x0001_PHN07917.1 hypothetical protein CRP01_03955 [Lewinella nigricans DSM 23189 = NBRC 102662]	9.9e-87	leucine binding	Neurotransmitter-gated ion-channel ligand-binding domain superfamily;;;Neurotransmitter-gated ion-channel transmembrane domain superfamily	3.4e-08;1.55e-13;1.59e-10;1.05e-08	IPR036734;;;IPR036719	NA	NA	CRP
Bacteroi	bins.86_ctg32_58	bin_86	OTHER	0.000453	0.999547		7.36e-47	WP_099153568.1 cold shock domain-containing protein [Lewinella nigricans]_x0001_PHN03128.1 hypothetical protein CRP01_29045 [Lewinella nigricans DSM 23189 = NBRC 102662]	6.6e-27	Cold shock	Nucleic acid-binding, OB-fold;Cold-shock protein, DNA-binding;Cold-shock protein, DNA-binding	3.67e-14;1.1e-12;4.9e-17	IPR012340;IPR002059;IPR002059	NA	NA	CRP
Bacteroi	bins.86_ctg33_17	bin_86	SP(Sec/SPI)	0.991316	0.008684	CS pos: 25-26. VHG-QE. Pr: 0.9804	2.43e-59	PHN01894.1 hypothetical protein CRP01_35245 [Lewinella nigricans DSM 23189 = NBRC 102662]	2.6e-96	TIGRFAM YD repeat	NA	NA	NA	NA	NA	CRP
Bacteroi	bins.86_ctg34_54	bin_86	OTHER	0.000759	0.999241		4.82e-164	RMG16770.1 response regulator [Bacteroidetes bacterium]	1.2e-117	Transcriptional regulator, Crp Fnr family	Signal transduction response regulator, receiver domain;Winged helix DNA-binding domain superfamily;CheY-like superfamily;Signal transduction response regulator, receiver domain;Cyclic nucleotide-binding domain;Cyclic nucleotide-binding domain;Cyclic nucleotide-binding-like;Crp-type HTH domain	1.05e-37;1.18e-14;1.41e-38;4.6e-28;2.87e-24;4.7e-22;9.43e-33;6.4e-15	IPR001789;IPR036390;IPR011006;IPR001789;IPR000595;IPR000595;IPR018490;IPR012318	2.21e-15	GT2	CRP
Bacteroi	bins.86_ctg35_46	bin_86	OTHER	0.000796	0.999204		1.64e-43	WP_124587352.1 Crp/Fnr family transcriptional regulator [Pedobacter sp. KBW06]_x0001_RQO64875.1 hypothetical protein DBR43_31850 [Pedobacter sp. KBW06]	1.8e-19	COG0664 cAMP-binding proteins - catabolite gene activator and regulatory subunit of cAMP-dependent protein kinases	Cyclic nucleotide-binding domain;Cyclic nucleotide-binding-like;Cyclic nucleotide-binding domain	2.3e-09;1.83e-18;2.31e-13	IPR000595;IPR018490;IPR000595	NA	NA	CRP
Bacteroi	bins.86_ctg36_109	bin_86	OTHER	0.000654	0.999346		3.09e-58	RMG26119.1 Crp/Fnr family transcriptional regulator [Bacteroidetes bacterium]	1.3e-44	Bacterial regulatory proteins, crp family	Crp-type HTH domain;Winged helix DNA-binding domain superfamily;Cyclic nucleotide-binding-like;Cyclic nucleotide-binding domain	9.6e-10;5.65e-12;1.06e-21;2.98e-08	IPR012318;IPR036390;IPR018490;IPR000595	NA	NA	CRP
Bacteroi	bins.86_ctg36_168	bin_86	SP(Sec/SPI)	0.941505	0.058495	CS pos: 36-37. ADA-QT. Pr: 0.6134	2.03e-122	WP_099151502.1 T9SS type A sorting domain-containing protein [Lewinella nigricans]_x0001_PHN04957.1 hypothetical protein CRP01_18170 [Lewinella nigricans DSM 23189 = NBRC 102662]	2.8e-31	Concanavalin A-like lectin/glucanases superfamily	Secretion system C-terminal sorting domain	2.2e-07	IPR026444	9.05e-05	CBM57	CRP
Bacteroi	bins.86_ctg39_17	bin_86	OTHER	0.00116	0.99884		1.09e-301	WP_099151442.1 ABC transporter permease [Lewinella nigricans]_x0001_PHN05390.1 hypothetical protein CRP01_16755 [Lewinella nigricans DSM 23189 = NBRC 102662]	1.3e-285	FtsX-like permease family	MacB-like periplasmic core domain;MacB-like periplasmic core domain;ABC transporter permease protein domain;ABC transporter permease protein domain	4.2e-18;9.2e-10;2.1e-11;4.1e-09	IPR025857;IPR025857;IPR003838;IPR003838	NA	NA	CRP
Bacteroi	bins.86_ctg39_19	bin_86	SP(Sec/SPI)	0.955612	0.044388	CS pos: 26-27. TTP-DP. Pr: 0.3825	3.45e-274	WP_099151106.1 DUF4038 domain-containing protein [Lewinella nigricans]_x0001_PHN05529.1 hypothetical protein CRP01_16180 [Lewinella nigricans DSM 23189 = NBRC 102662]	3e-216	Domain of unknown function (DUF5060)	Domain of unknown function DUF5060;Glycoside hydrolase superfamily;Putative glycohydrolase domain DUF4038	5.8e-19;5.34e-05;1e-59	IPR032260;IPR017853;IPR025277	1.93e-142	GH140	CRP
Bacteroi	bins.86_ctg42_5	bin_86	OTHER	0.001091	0.998909		1.37e-59	WP_099153496.1 hypothetical protein [Lewinella nigricans]_x0001_PHN03054.1 hypothetical protein CRP01_28650 [Lewinella nigricans DSM 23189 = NBRC 102662]	1.6e-49	Divergent 4Fe-4S mono-cluster	Iron sulphur-containing domain, CDGSH-type;Divergent 4Fe-4S mono-cluster	2.5e-18;5.6e-25	IPR018967;IPR010693	NA	NA	CRP
Bacteroi	bins.86_ctg44_37	bin_86	SP(Sec/SPI)	0.99521	0.00479	CS pos: 21-22. LLA-DS. Pr: 0.7115	3.85e-135	PHN04263.1 hypothetical protein CRP01_22130 [Lewinella nigricans DSM 23189 = NBRC 102662]	1.8e-100		NA	NA	NA	NA	NA	CRP
Bacteroi	bins.86_ctg44_55	bin_86	OTHER	0.123389	0.876611		2.88e-129	KXK27816.1 Crp/Fnr family transcriptional regulator [Bacteroidetes bacterium OLB12]	1.2e-104	Trehalose utilisation	ThuA-like domain;Class I glutamine amidotransferase-like;	3.7e-51;5.49e-37;0.000644	IPR029010;IPR029062;	1.84e-38	CBM6	CRP
Bacteroi	bins.86_ctg48_16	bin_86	SP(Sec/SPI)	0.983723	0.016277	CS pos: 25-26. VES-FS. Pr: 0.7683	4.38e-180	WP_099149042.1 gliding motility-associated C-terminal domain-containing protein [Lewinella nigricans]_x0001_PHN07594.1 hypothetical protein CRP01_05695 [Lewinella nigricans DSM 23189 = NBRC 102662]	1.2e-158	Pkd domain containing protein	;Gliding motility-associated, C-terminal domain	2.7e-18;1.1e-14	;IPR026341	0.000169	CBM32	CRP
Bacteroi	bins.86_ctg50_16	bin_86	SP(Sec/SPI)	0.963167	0.036833	CS pos: 20-21. LRS-QQ. Pr: 0.6837	5.28e-85	PHN01685.1 hypothetical protein CRP01_35650 [Lewinella nigricans DSM 23189 = NBRC 102662]	9.1e-89	PFAM Papain family cysteine protease	Peptidase C1A, papain C-terminal;;Papain-like cysteine peptidase superfamily	5.4e-06;8.32e-32;1.85e-27	IPR000668;;IPR038765	1.62e-10	CBM25	CRP
Bacteroi	bins.86_ctg51_64	bin_86	OTHER	0.153572	0.846428		1.46e-70	WP_099150012.1 trimeric intracellular cation channel family protein [Lewinella nigricans]_x0001_PHN06756.1 hypothetical protein CRP01_10715 [Lewinella nigricans DSM 23189 = NBRC 102662]	6.8e-54	Psort location CytoplasmicMembrane, score 10.00	Uncharacterised domain UPF0126;Uncharacterised domain UPF0126	1.3e-23;2.8e-22	IPR005115;IPR005115	NA	NA	CRP
Bacteroi	bins.86_ctg52_63	bin_86	OTHER	0.00712	0.99288		2.97e-108	WP_099151953.1 hypothetical protein [Lewinella nigricans]_x0001_PHN04894.1 hypothetical protein CRP01_19490 [Lewinella nigricans DSM 23189 = NBRC 102662]	1.6e-96	Beta-lactamase enzyme family	;Beta-lactamase/transpeptidase-like	3.2e-09;2.19e-21	;IPR012338	5.89e-05	GH23	CRP
Bacteroi	bins.86_ctg52_65	bin_86	SP(Sec/SPI)	0.977822	0.022178	CS pos: 23-24. MFA-LP. Pr: 0.8140	4.47e-286	WP_099155373.1 DUF5060 domain-containing protein [Lewinella nigricans]_x0001_PHN01243.1 hypothetical protein CRP01_38200 [Lewinella nigricans DSM 23189 = NBRC 102662]	4.6e-202	Pkd domain containing protein	Glycoside hydrolase superfamily;Domain of unknown function DUF5060;Secretion system C-terminal sorting domain	1.17e-27;2.1e-17;3.7e-07	IPR017853;IPR032260;IPR026444	1.06e-221	GH5	CRP
Bacteroi	bins.86_ctg54_90	bin_86	OTHER	0.00058	0.99942		4.28e-115	WP_091549592.1 Crp/Fnr family transcriptional regulator [Thermoflexibacter ruber]_x0001_SFF62309.1 cAMP-binding domain of CRP or a regulatory subunit of cAMP-dependent protein kinases [Thermoflexibacter ruber]	4e-35	cyclic nucleotide binding	Cyclic nucleotide-binding domain;Cyclic nucleotide-binding domain;Cyclic nucleotide-binding-like	3.9e-11;7.5e-14;9.82e-24	IPR000595;IPR000595;IPR018490	NA	NA	CRP
Bacteroi	bins.86_ctg56_36	bin_86	OTHER	0.018949	0.981051		0	WP_099149899.1 DUF1549 domain-containing protein [Lewinella nigricans]_x0001_PHN06643.1 hypothetical protein CRP01_10120 [Lewinella nigricans DSM 23189 = NBRC 102662]	5.3e-306	Protein of unknown function (DUF1549)	Domain of unknown function DUF1553;Domain of unknown function DUF1553;Cytochrome c-like domain superfamily;Domain of unknown function DUF1549;Cytochrome C, Planctomycete-type	9.8e-27;4.3e-10;7.22e-06;2.7e-46;4.6e-15	IPR022655;IPR022655;IPR036909;IPR011444;IPR011429	2.27e-171	CBM67	CRP
Bacteroi	bins.86_ctg59_8	bin_86	OTHER	0.00024	0.99976		5.75e-81	WP_124397018.1 Crp/Fnr family transcriptional regulator [Schleiferia sp. LA]_x0001_GCD76954.1 DNA-binding protein [Schleiferia sp. LA]	4.5e-71	COGs COG0664 cAMP-binding protein - catabolite gene activator and regulatory subunit of cAMP-dependent protein kinase	Cyclic nucleotide-binding domain;Cyclic nucleotide-binding domain;Cyclic nucleotide-binding-like	2.2e-09;6.53e-08;2.23e-16	IPR000595;IPR000595;IPR018490	NA	NA	CRP
Bacteroi	bins.86_ctg59_110	bin_86	OTHER	0.000509	0.999491		2.94e-85	WP_099151072.1 SUMF1/EgtB/PvdO family nonheme iron enzyme [Lewinella nigricans]_x0001_PHN05496.1 hypothetical protein CRP01_15995 [Lewinella nigricans DSM 23189 = NBRC 102662]	1.3e-77	Membrane	P-loop containing nucleoside triphosphate hydrolase	1.77e-10	IPR027417	5.93e-11	GH19	CRP
Bacteroi	bins.86_ctg64_38	bin_86	SP(Sec/SPI)	0.776568	0.223432	CS pos: 28-29. LRS-QT. Pr: 0.5610	1.27e-106	WP_099153752.1 hypothetical protein [Lewinella nigricans]_x0001_PHN02812.1 hypothetical protein CRP01_29980 [Lewinella nigricans DSM 23189 = NBRC 102662]	2.2e-77	Peptidase family S41	Tail specific protease;ClpP/crotonase-like domain superfamily	2.9e-23;1.49e-33	IPR005151;IPR029045	NA	NA	CRP
Bacteroi	bins.86_ctg65_26	bin_86	OTHER	0.009164	0.990836		1.09e-49	WP_099151985.1 hypothetical protein [Lewinella nigricans]_x0001_PHN04411.1 hypothetical protein CRP01_20595 [Lewinella nigricans DSM 23189 = NBRC 102662]	NA	NA	NA	NA	NA	NA	NA	CRP
Bacteroi	bins.86_ctg66_42	bin_86	SP(Sec/SPI)	0.99705	0.00295	CS pos: 20-21. VFA-QV. Pr: 0.9495	3.71e-61	WP_143473705.1 hypothetical protein, partial [Lewinella nigricans]_x0001_PHN01552.1 hypothetical protein CRP01_36750, partial [Lewinella nigricans DSM 23189 = NBRC 102662]	3e-36	SPTR CHU large protein	Secretion system C-terminal sorting domain	9.5e-11	IPR026444	3.43e-15	GH167	CRP
Bacteroi	bins.15_ctg24_19	bin_15	SP(Sec/SPI)	0.897698	0.102302	CS pos: 19-20. ACT-TL. Pr: 0.2485	7.14e-31	PHN07660.1 hypothetical protein CRP01_06055 [Lewinella nigricans DSM 23189 = NBRC 102662]	NA	NA	NA	NA	NA	NA	NA	CRP
Bacteroi	bins.15_ctg33_94	bin_15	OTHER	0.00042	0.99958		4.15e-26	WP_099151404.1 response regulator [Lewinella nigricans]_x0001_PHN05352.1 hypothetical protein CRP01_17715 [Lewinella nigricans DSM 23189 = NBRC 102662]	2.6e-22	cheY-homologous receiver domain	Signal transduction response regulator, receiver domain;Signal transduction response regulator, receiver domain;CheY-like superfamily	2.29e-14;6.8e-12;3.7e-20	IPR001789;IPR001789;IPR011006	NA	NA	CRP
Bacteroi	bins.15_ctg37_6	bin_15	OTHER	0.350045	0.649955		4.73e-08	WP_099154034.1 hypothetical protein [Lewinella nigricans]_x0001_PHN02489.1 hypothetical protein CRP01_31420 [Lewinella nigricans DSM 23189 = NBRC 102662]	NA	NA	Domain of unknown function DUF5640	3e-08	IPR040984	NA	NA	CRP
Bacteroi	bins.15_ctg44_71	bin_15	OTHER	0.00055	0.99945		6.15e-62	WP_085515143.1 Crp/Fnr family transcriptional regulator [Marivirga sericea]_x0001_SMG08182.1 cAMP-binding domain of CRP or a regulatory subunit of cAMP-dependent protein kinases [Marivirga sericea]	2.3e-46	Cyclic nucleotide-binding domain	Cyclic nucleotide-binding-like;Cyclic nucleotide-binding domain;Cyclic nucleotide-binding domain	8.12e-22;6e-10;1.49e-14	IPR018490;IPR000595;IPR000595	NA	NA	CRP
Bacteroi	bins.15_ctg56_30	bin_15	OTHER	0.000254	0.999746		5.74e-29	PWK22131.1 CRP-like cAMP-binding protein [Arcicella aurantiaca]	6.1e-23	Cyclic nucleotide-monophosphate binding domain	Cyclic nucleotide-binding-like;Cyclic nucleotide-binding domain;Cyclic nucleotide-binding domain	2.09e-22;1.2e-07;1.06e-11	IPR018490;IPR000595;IPR000595	NA	NA	CRP
Bacteroi	bins.15_ctg62_8	bin_15	OTHER	0.018403	0.981597		2.2e-05	WP_099155693.1 CHAT domain-containing protein [Lewinella nigricans]_x0001_PHN00896.1 hypothetical protein CRP01_39850 [Lewinella nigricans DSM 23189 = NBRC 102662]	NA	NA	NA	NA	NA	NA	NA	CRP
Bacteroi	bins.15_ctg65_19	bin_15	OTHER	0.000566	0.999434		1.79e-83	WP_143399840.1 cyclic nucleotide-binding domain-containing protein [Fulvivirga sp. M361]_x0001_TRX55547.1 Crp/Fnr family transcriptional regulator [Fulvivirga sp. M361]	1.9e-71	Crp-like helix-turn-helix domain	Cyclic nucleotide-binding-like;Cyclic nucleotide-binding domain;Crp-type HTH domain;Cyclic nucleotide-binding domain;Winged helix DNA-binding domain superfamily	5.89e-27;1.63e-16;1.3e-14;5.3e-15;2.57e-18	IPR018490;IPR000595;IPR012318;IPR000595;IPR036390	NA	NA	CRP
Bacteroi	bins.15_ctg67_8	bin_15	OTHER	0.00076	0.99924		3.29e-55	WP_080057948.1 Crp/Fnr family transcriptional regulator [Spirosoma aerolatum]	1.2e-47	Cyclic nucleotide-monophosphate binding domain	Cyclic nucleotide-binding domain;Cyclic nucleotide-binding-like;Cyclic nucleotide-binding domain	1.1e-10;3.01e-20;2.13e-11	IPR000595;IPR018490;IPR000595	NA	NA	CRP
Bacteroi	bins.15_ctg67_21	bin_15	OTHER	0.006	0.994		1.38e-60	WP_099148033.1 tRNA (5-methylaminomethyl-2-thiouridine)(34)-methyltransferase MnmD [Lewinella nigricans]_x0001_PHN08441.1 hypothetical protein CRP01_00580 [Lewinella nigricans DSM 23189 = NBRC 102662]	1.2e-57	S-adenosyl-L-methionine-dependent methyltransferase	S-adenosyl-L-methionine-dependent methyltransferase;;MnmC-like methyltransferase	1.34e-11;0.000444;2.9e-21	IPR029063;;IPR008471	NA	NA	CRP
Bacteroi	bins.15_ctg67_25	bin_15	OTHER	0.001567	0.998433		7.92e-41	WP_143398920.1 cyclic nucleotide-binding domain-containing protein [Fulvivirga sp. M361]_x0001_TRX58351.1 Crp/Fnr family transcriptional regulator [Fulvivirga sp. M361]	1.4e-56	Cyclic nucleotide-monophosphate binding domain	Cyclic nucleotide-binding domain;Cyclic nucleotide-binding domain;Cyclic nucleotide-binding-like	4.43e-15;5.3e-16;1.96e-24	IPR000595;IPR000595;IPR018490	NA	NA	CRP
Bacteroi	bins.15_ctg83_5	bin_15	OTHER	0.00081	0.99919		4.51e-54	WP_151890413.1 Crp/Fnr family transcriptional regulator [Muricauda sp. MT-229]_x0001_KAB5488919.1 Crp/Fnr family transcriptional regulator [Muricauda sp. MT-229]	2.8e-47	Cyclic nucleotide-monophosphate binding domain	Cyclic nucleotide-binding domain;Cyclic nucleotide-binding domain;Cyclic nucleotide-binding-like	7.59e-11;4e-08;3.54e-15	IPR000595;IPR000595;IPR018490	NA	NA	CRP
Bacteroi	bins.15_ctg85_8	bin_15	OTHER	0.000483	0.999517		7.92e-101	WP_054043698.1 Crp/Fnr family transcriptional regulator [bacterium 336/3]_x0001_KOY84419.1 Crp/Fnr family transcriptional regulator [bacterium 336/3]	9.7e-82	Cyclic nucleotide-binding domain	Cyclic nucleotide-binding domain;Cyclic nucleotide-binding-like;Cyclic nucleotide-binding domain	1e-12;2.62e-26;8.69e-14	IPR000595;IPR018490;IPR000595	NA	NA	CRP
Bacteroi	bins.15_ctg105_13	bin_15	OTHER	0.000947	0.999053		3.82e-120	WP_099148111.1 hypothetical protein [Lewinella nigricans]_x0001_PHN08520.1 hypothetical protein CRP01_01000 [Lewinella nigricans DSM 23189 = NBRC 102662]	3.4e-96	Planctomycete cytochrome C	Cytochrome C, Planctomycete-type;	1.4e-12;1.49e-15	IPR011429;	8.8e-11	CBM35	CRP
Bacteroi	bins.15_ctg118_11	bin_15	OTHER	0.000333	0.999667		1.02e-49	WP_070235817.1 Crp/Fnr family transcriptional regulator [Lutibacter sp. LPB0138]_x0001_AOW19701.1 transcriptional regulator [Lutibacter sp. LPB0138]	3e-42		Crp-type HTH domain;Cyclic nucleotide-binding-like;Cyclic nucleotide-binding domain;Cyclic nucleotide-binding domain;Winged helix DNA-binding domain superfamily	1.1e-11;7.86e-21;3.82e-10;6e-11;1.29e-12	IPR012318;IPR018490;IPR000595;IPR000595;IPR036390	NA	NA	CRP
Bacteroi	bins.15_ctg120_49	bin_15	OTHER	0.351467	0.648533		0	WP_099150543.1 PKD domain-containing protein [Lewinella nigricans]_x0001_PHN05950.1 hypothetical protein CRP01_13300 [Lewinella nigricans DSM 23189 = NBRC 102662]	0	Cytochrome c, class I	PKD domain;Class I glutamine amidotransferase-like;;Soluble quinoprotein glucose/sorbosone dehydrogenase;Cytochrome c-like domain;Glucose/Sorbosone dehydrogenase;Cytochrome c-like domain superfamily;;ThuA-like domain;Carbohydrate binding module family 6;PKD domain superfamily	2.9e-10;3.43e-46;8.59e-10;6.41e-29;1.5e-05;1.3e-40;1.25e-13;1.47e-17;3.3e-77;1.6e-10;1.57e-15	IPR000601;IPR029062;;IPR011041;IPR009056;IPR012938;IPR036909;;IPR029010;IPR005084;IPR035986	0	CBM6	CRP
Bacteroi	bins.15_ctg130_10	bin_15	OTHER	0.000783	0.999217		1.02e-33	WP_138821499.1 cyclic nucleotide-binding domain-containing protein [Pedobacter sp. KBS0701]_x0001_QDW25260.1 Crp/Fnr family transcriptional regulator [Pedobacter sp. KBS0701]	3.1e-32	Cyclic nucleotide-binding domain	Cyclic nucleotide-binding domain;Cyclic nucleotide-binding domain;Cyclic nucleotide-binding-like	2.21e-11;7.3e-11;8.77e-21	IPR000595;IPR000595;IPR018490	NA	NA	CRP
Bacteroi	bins.15_ctg131_51	bin_15	SP(Sec/SPI)	0.996205	0.003795	CS pos: 24-25. SQA-QT. Pr: 0.8755	6.68e-307	WP_099150261.1 hypothetical protein [Lewinella nigricans]_x0001_PHN06278.1 hypothetical protein CRP01_11940 [Lewinella nigricans DSM 23189 = NBRC 102662]	3.7e-250	PFAM Cytochrome c, class I	Soluble quinoprotein glucose/sorbosone dehydrogenase;Cytochrome c-like domain superfamily	8.76e-15;3.15e-11	IPR011041;IPR036909	6.52e-64	CBM35	CRP
Bacteroi	bins.15_ctg139_23	bin_15	SP(Sec/SPI)	0.978353	0.021647	CS pos: 22-23. LVA-QD. Pr: 0.5154	4.17e-11	WP_099149454.1 hypothetical protein [Lewinella nigricans]_x0001_PHN07119.1 hypothetical protein CRP01_07780 [Lewinella nigricans DSM 23189 = NBRC 102662]	2.1e-08		Sporulation-like domain;Sporulation-like domain superfamily	0.00011;1.14e-05	IPR007730;IPR036680	NA	NA	CRP
Bacteroi	bins.15_ctg158_5	bin_15	OTHER	0.001776	0.998224		3.73e-97	WP_002703472.1 Crp/Fnr family transcriptional regulator [Microscilla marina]_x0001_EAY25152.1 transcriptional regulatory protein [Microscilla marina ATCC 23134]	8.6e-85	Transcriptional regulator, Crp Fnr family	Cyclic nucleotide-binding-like;Crp-type HTH domain;Cyclic nucleotide-binding domain;Winged helix DNA-binding domain superfamily;Cyclic nucleotide-binding domain	1.7e-32;9.1e-15;3.3e-18;3.33e-17;8.94e-23	IPR018490;IPR012318;IPR000595;IPR036390;IPR000595	NA	NA	CRP
Bacteroi	bins.15_ctg169_4	bin_15	OTHER	0.000324	0.999676		3.04e-46	WP_114067011.1 Crp/Fnr family transcriptional regulator [Runella sp. HYN0085]_x0001_AXE18227.1 Crp/Fnr family transcriptional regulator [Runella sp. HYN0085]	5.1e-42	Crp-like helix-turn-helix domain	Cyclic nucleotide-binding domain;Winged helix DNA-binding domain superfamily;Cyclic nucleotide-binding-like;Cyclic nucleotide-binding domain;Crp-type HTH domain	1.74e-12;2.95e-16;1.17e-19;6.2e-08;1e-13	IPR000595;IPR036390;IPR018490;IPR000595;IPR012318	NA	NA	CRP
Bacteroi	bins.15_ctg180_7	bin_15	SP(Sec/SPI)	0.980914	0.019086	CS pos: 21-22. SSC-FD. Pr: 0.7866	3.56e-25	WP_099152836.1 hypothetical protein [Lewinella nigricans]_x0001_PHN03804.1 hypothetical protein CRP01_24970 [Lewinella nigricans DSM 23189 = NBRC 102662]	1e-15		CalX-like domain superfamily	1.44e-05	IPR038081	NA	NA	CRP
Bacteroi	bins.15_ctg191_10	bin_15	OTHER	0.00082	0.99918		2.56e-81	WP_089743293.1 Crp/Fnr family transcriptional regulator [Chryseobacterium taihuense]_x0001_SDL80333.1 cAMP-binding domain of CRP or a regulatory subunit of cAMP-dependent protein kinases [Chryseobacterium taihuense]	2.2e-68	Cyclic nucleotide-binding	Cyclic nucleotide-binding-like	1.31e-13	IPR018490	NA	NA	CRP
Bacteroi	bins.15_ctg228_14	bin_15	OTHER	0.000807	0.999193		1.94e-87	WP_075343293.1 Crp/Fnr family transcriptional regulator [Tenacibaculum agarivorans]	3.1e-65	CRP FNR family transcriptional regulator	Crp-type HTH domain;Winged helix DNA-binding domain superfamily;Cyclic nucleotide-binding-like;Cyclic nucleotide-binding domain	8.6e-09;2.44e-10;7.07e-22;1.92e-08	IPR012318;IPR036390;IPR018490;IPR000595	NA	NA	CRP
Bacteroi	bins.15_ctg230_10	bin_15	OTHER	0.010794	0.989206		6.66e-70	WP_099153544.1 hypothetical protein [Lewinella nigricans]_x0001_PHN03104.1 hypothetical protein CRP01_28920 [Lewinella nigricans DSM 23189 = NBRC 102662]	1.3e-63	membrane	NA	NA	NA	NA	NA	CRP
Bacteroi	bins.15_ctg232_15	bin_15	OTHER	0.000642	0.999358		1.26e-68	AEI52237.1 putative transcriptional regulator, Crp/Fnr family (plasmid) [Runella slithyformis DSM 19594]	5.7e-58	COGs COG0664 cAMP-binding protein - catabolite gene activator and regulatory subunit of cAMP-dependent protein kinase	Cyclic nucleotide-binding domain;Cyclic nucleotide-binding domain;Cyclic nucleotide-binding-like	1.17e-10;1.9e-08;2.62e-16	IPR000595;IPR000595;IPR018490	NA	NA	CRP
Bacteroi	bins.15_ctg240_31	bin_15	OTHER	0.000714	0.999286		6.12e-101	TAE82082.1 Crp/Fnr family transcriptional regulator [Bacteroidetes bacterium]	2.7e-50	Transcriptional regulator, Crp Fnr family	Cyclic nucleotide-binding domain;Cyclic nucleotide-binding-like	8.6e-12;1.15e-21	IPR000595;IPR018490	NA	NA	CRP
Bacteroi	bins.15_ctg251_7	bin_15	OTHER	0.005587	0.994413		1.98e-79	WP_099153300.1 PAS domain S-box protein [Lewinella nigricans]_x0001_PHN03173.1 hypothetical protein CRP01_27650 [Lewinella nigricans DSM 23189 = NBRC 102662]	9.2e-86	GAF domain	Signal transduction histidine kinase, dimerisation/phosphoacceptor domain superfamily;PAS domain;Signal transduction histidine kinase, dimerisation/phosphoacceptor domain;Histidine kinase/HSP90-like ATPase superfamily;;PAS domain;PAS domain;PAS domain;PAS fold-4;PAS domain superfamily;PAS domain;GAF domain;PAS domain;PAS domain;PAS domain superfamily;;Histidine kinase/HSP90-like ATPase;PAS domain…	1e-16;0.00105726;1.9e-10;1.57e-35;6.38e-18;9.55e-06;6.1e-17;2e-11;1.2e-08;1.13e-16;5.24e-05;9.2e-07;6.5e-08;0.075;5.23e-07;7.76e-40;7.7e-20;1.38e-18;8.01e-12	IPR036097;IPR000014;IPR003661;IPR036890;;IPR000014;IPR000014;IPR000014;IPR013656;IPR035965;IPR000014;IPR003018;IPR000014;IPR000014;IPR035965;;IPR003594;IPR035965;IPR003661	9.75e-28	GT2	CRP
Bacteroi	bins.150_ctg28_28	bin_150	OTHER	0.000423	0.999577		1.14e-148	TAH03849.1 TraR/DksA family transcriptional regulator [Sphingobacteriales bacterium]	8.8e-66	Molecular chaperone DnaK	Zinc finger, DksA/TraR C4-type	1.7e-06	IPR000962	NA	NA	DskA
Bacteroi	bins.310_ctg89_13	bin_310	OTHER	0.000426	0.999574		2.87e-38	KXK21499.1 DnaK suppressor protein [Bacteroidetes bacterium OLB8]	1.2e-26	Molecular chaperone DnaK	DksA, N-terminal domain superfamily	1.57e-09	IPR037187	NA	NA	DskA
Bacteroi	bins.359_ctg26_99	bin_359	OTHER	0.000309	0.999691		1.26e-54	TAF72430.1 TraR/DksA family transcriptional regulator [Bacteroidetes bacterium]	1.3e-42	PFAM Prokaryotic dksA traR C4-type zinc finger	DksA, N-terminal domain superfamily;Zinc finger, DksA/TraR C4-type	5.89e-06;7e-07	IPR037187;IPR000962	NA	NA	DskA
Bacteroi	bins.86_ctg44_106	bin_86	OTHER	0.000302	0.999698		1.9e-53	RMG67527.1 TraR/DksA family transcriptional regulator [Bacteroidetes bacterium]	2.8e-24	Molecular chaperone DnaK	DksA, N-terminal domain superfamily;Zinc finger, DksA/TraR C4-type	4.45e-10;3.1e-06	IPR037187;IPR000962	NA	NA	DskA
Bacteroi	bins.15_ctg209_8	bin_15	OTHER	0.000239	0.999761		2.69e-53	TAF63398.1 TraR/DksA family transcriptional regulator [Cytophagales bacterium]	1e-44	PFAM Prokaryotic dksA traR C4-type zinc finger	Zinc finger, DksA/TraR C4-type	1.6e-06	IPR000962	NA	NA	DskA
Bacteroi	bins.150_ctg8_22	bin_150	OTHER	0.000475	0.999525		6.24e-138	TAH04647.1 DNA-binding response regulator [Sphingobacteriales bacterium]	9.9e-97	COG0745 Response regulators consisting of a CheY-like receiver domain and a winged-helix DNA-binding domain	OmpR/PhoB-type DNA-binding domain;Signal transduction response regulator, C-terminal effector;Signal transduction response regulator, receiver domain;CheY-like superfamily;OmpR/PhoB-type DNA-binding domain;Signal transduction response regulator, receiver domain	9.13e-26;2.49e-22;8.2e-31;1.37e-39;6.7e-21;6.41e-42	IPR001867;IPR016032;IPR001789;IPR011006;IPR001867;IPR001789	3.57e-16	CE11	OmpR
Bacteroi	bins.150_ctg28_18	bin_150	OTHER	0.000399	0.999601		5.76e-133	TAH00819.1 DNA-binding response regulator [Sphingobacteriales bacterium]	6.9e-87	COG0745 Response regulators consisting of a CheY-like receiver domain and a winged-helix DNA-binding domain	Signal transduction response regulator, receiver domain;OmpR/PhoB-type DNA-binding domain;CheY-like superfamily;Signal transduction response regulator, receiver domain;OmpR/PhoB-type DNA-binding domain	1.1e-28;2.08e-28;1.37e-41;2.42e-38;3.5e-23	IPR001789;IPR001867;IPR011006;IPR001789;IPR001867	3.59e-21	GT35	OmpR
Bacteroi	bins.150_ctg69_7	bin_150	OTHER	0.002577	0.997423		3.59e-123	TAH00579.1 DNA-binding response regulator [Sphingobacteriales bacterium]	1e-102	COG0745 Response regulators consisting of a CheY-like receiver domain and a winged-helix DNA-binding domain	Signal transduction response regulator, receiver domain;Signal transduction response regulator, receiver domain;OmpR/PhoB-type DNA-binding domain;Signal transduction response regulator, C-terminal effector;CheY-like superfamily;OmpR/PhoB-type DNA-binding domain	5.3e-21;7.88e-33;1.56e-19;1.22e-19;2.99e-29;1e-16	IPR001789;IPR001789;IPR001867;IPR016032;IPR011006;IPR001867	1.63e-09	GH130	OmpR
Bacteroi	bins.150_ctg272_3	bin_150	OTHER	0.000528	0.999472		2.84e-136	TAH04626.1 DNA-binding response regulator [Sphingobacteriales bacterium]	5e-85	Transcriptional regulatory protein, C terminal	OmpR/PhoB-type DNA-binding domain;Signal transduction response regulator, receiver domain;CheY-like superfamily;OmpR/PhoB-type DNA-binding domain;Signal transduction response regulator, C-terminal effector;Signal transduction response regulator, receiver domain	2.3e-18;1.1e-24;1.2e-34;2.19e-23;4.54e-22;3.27e-37	IPR001867;IPR001789;IPR011006;IPR001867;IPR016032;IPR001789	4.65e-13	GT2	OmpR
Bacteroi	bins.150_ctg306_5	bin_150	OTHER	0.000509	0.999491		3.98e-108	OYU93629.1 DNA-binding response regulator [Bacteroidetes bacterium B1(2017)]	9.2e-92	transcriptional regulator	OmpR/PhoB-type DNA-binding domain;Signal transduction response regulator, receiver domain;CheY-like superfamily;OmpR/PhoB-type DNA-binding domain;Signal transduction response regulator, receiver domain	1.4e-21;3.96e-37;3.32e-37;1.49e-29;3.2e-25	IPR001867;IPR001789;IPR011006;IPR001867;IPR001789	9.68e-16	GT35	OmpR
Bacteroi	bins.310_ctg36_4	bin_310	OTHER	0.000484	0.999516		6.15e-80	WP_092011104.1 response regulator transcription factor [Pseudarcicella hirudinis]_x0001_SFP09752.1 two-component system, OmpR family, copper resistance phosphate regulon response regulator CusR [Pseudarcicella hirudinis]	1e-69	Response regulators consisting of a CheY-like receiver domain and a winged-helix DNA-binding domain	OmpR/PhoB-type DNA-binding domain;CheY-like superfamily;Signal transduction response regulator, receiver domain;Signal transduction response regulator, receiver domain;OmpR/PhoB-type DNA-binding domain	3.23e-27;2.56e-39;3.1e-28;5e-41;1.5e-19	IPR001867;IPR011006;IPR001789;IPR001789;IPR001867	1.42e-11	GT2	OmpR
Bacteroi	bins.310_ctg142_3	bin_310	OTHER	0.000481	0.999519		7.88e-114	TNE69643.1 response regulator transcription factor [Bacteroidetes bacterium]	4.1e-85	COG0745 Response regulators consisting of a CheY-like receiver domain and a winged-helix DNA-binding domain	Signal transduction response regulator, receiver domain;OmpR/PhoB-type DNA-binding domain;Signal transduction response regulator, receiver domain;CheY-like superfamily;OmpR/PhoB-type DNA-binding domain;Signal transduction response regulator, C-terminal effector	2.8e-31;1.81e-32;3.2e-43;8.11e-43;9.7e-23;4.54e-28	IPR001789;IPR001867;IPR001789;IPR011006;IPR001867;IPR016032	2.06e-18	GT35	OmpR
Bacteroi	bins.310_ctg202_1	bin_310	OTHER	0.000769	0.999231		1.6e-92	WP_041693521.1 response regulator transcription factor [Emticicia sp. MM]	5.9e-81	Response regulators consisting of a CheY-like receiver domain and a winged-helix DNA-binding domain	OmpR/PhoB-type DNA-binding domain;Signal transduction response regulator, receiver domain;CheY-like superfamily;Signal transduction response regulator, C-terminal effector;OmpR/PhoB-type DNA-binding domain;Signal transduction response regulator, receiver domain	4.93e-33;2e-28;6.83e-41;2.64e-27;4.9e-23;5.89e-42	IPR001867;IPR001789;IPR011006;IPR016032;IPR001867;IPR001789	1.85e-15	GH130	OmpR
Bacteroi	bins.310_ctg270_12	bin_310	OTHER	0.000768	0.999232		8.24e-82	WP_090149983.1 response regulator transcription factor [Dyadobacter soli]_x0001_SDE80888.1 DNA-binding response regulator, OmpR family, contains REC and winged-helix (wHTH) domain [Dyadobacter soli]	7.4e-73	PFAM response regulator receiver	CheY-like superfamily;OmpR/PhoB-type DNA-binding domain;Signal transduction response regulator, receiver domain;OmpR/PhoB-type DNA-binding domain;Signal transduction response regulator, receiver domain	1.57e-35;2.7e-15;1.19e-33;1.53e-16;8.1e-24	IPR011006;IPR001867;IPR001789;IPR001867;IPR001789	5.4e-14	GH130	OmpR
Bacteroi	bins.310_ctg270_17	bin_310	OTHER	0.000618	0.999382		3.05e-88	TAK48807.1 response regulator transcription factor [Saprospiraceae bacterium]	2.1e-78	Two component transcriptional regulator, winged helix family	Signal transduction response regulator, receiver domain;CheY-like superfamily;OmpR/PhoB-type DNA-binding domain;OmpR/PhoB-type DNA-binding domain;Signal transduction response regulator, receiver domain	2.4e-26;5.86e-37;4.8e-22;5.8e-31;1.57e-33	IPR001789;IPR011006;IPR001867;IPR001867;IPR001789	8.6e-14	CE11	OmpR
Bacteroi	bins.310_ctg316_5	bin_310	OTHER	0.00039	0.99961		1.29e-122	TNE58353.1 response regulator transcription factor [Bacteroidetes bacterium]	6.4e-80	Two component transcriptional regulator, winged helix family	OmpR/PhoB-type DNA-binding domain;Signal transduction response regulator, receiver domain;Signal transduction response regulator, C-terminal effector;Signal transduction response regulator, receiver domain;CheY-like superfamily;OmpR/PhoB-type DNA-binding domain	5.92e-17;6.1e-27;1.64e-19;5.73e-36;4.13e-36;1.3e-15	IPR001867;IPR001789;IPR016032;IPR001789;IPR011006;IPR001867	1.45e-11	CE11	OmpR
Bacteroi	bins.310_ctg319_4	bin_310	OTHER	0.357263	0.642737		4.73e-72	PWK27282.1 transcriptional regulator [Arcicella aurantiaca]	2e-65	transcriptional regulator, winged helix family	OmpR/PhoB-type DNA-binding domain;OmpR/PhoB-type DNA-binding domain;Signal transduction response regulator, C-terminal effector	1.8e-17;4.04e-21;1.47e-21	IPR001867;IPR001867;IPR016032	NA	NA	OmpR
Bacteroi	bins.310_ctg398_2	bin_310	OTHER	0.000224	0.999776		1.74e-124	TNE69198.1 response regulator transcription factor [Bacteroidetes bacterium]	2.4e-93	COG0745 Response regulators consisting of a CheY-like receiver domain and a winged-helix DNA-binding domain	OmpR/PhoB-type DNA-binding domain;Signal transduction response regulator, receiver domain;Signal transduction response regulator, C-terminal effector;OmpR/PhoB-type DNA-binding domain;CheY-like superfamily;Signal transduction response regulator, receiver domain	6.07e-15;1.6e-29;6.52e-14;3.3e-14;6.97e-41;2.03e-43	IPR001867;IPR001789;IPR016032;IPR001867;IPR011006;IPR001789	5.36e-13	GT2	OmpR
Bacteroi	bins.310_ctg454_10	bin_310	OTHER	0.000629	0.999371		1.29e-115	TNE61204.1 response regulator transcription factor [Bacteroidetes bacterium]	1.3e-82	COG0745 Response regulators consisting of a CheY-like receiver domain and a winged-helix DNA-binding domain	OmpR/PhoB-type DNA-binding domain;Signal transduction response regulator, receiver domain;OmpR/PhoB-type DNA-binding domain;CheY-like superfamily;Signal transduction response regulator, C-terminal effector;Signal transduction response regulator, receiver domain	2.34e-25;6.6e-28;1.9e-21;1.57e-40;4.82e-24;3.23e-42	IPR001867;IPR001789;IPR001867;IPR011006;IPR016032;IPR001789	1.82e-13	CE11	OmpR
Bacteroi	bins.310_ctg476_5	bin_310	OTHER	0.000522	0.999478		1.86e-88	WP_152761604.1 response regulator [Cytophagaceae bacterium SJW1-29]	4.4e-81	Two component transcriptional regulator, winged helix family	CheY-like superfamily;OmpR/PhoB-type DNA-binding domain;Signal transduction response regulator, receiver domain;Signal transduction response regulator, receiver domain;OmpR/PhoB-type DNA-binding domain;Signal transduction response regulator, C-terminal effector	4.98e-34;2.99e-19;3.67e-35;4e-24;2.6e-17;7.09e-21	IPR011006;IPR001867;IPR001789;IPR001789;IPR001867;IPR016032	1.37e-08	CE11	OmpR
Bacteroi	bins.310_ctg507_1	bin_310	OTHER	0.001553	0.998447		1.53e-09	OGN72505.1 hypothetical protein A2X25_13880 [Chloroflexi bacterium GWB2_49_20]_x0001_OGN79936.1 hypothetical protein A2X26_02870 [Chloroflexi bacterium GWC2_49_37]_x0001_OGN85529.1 hypothetical protein A2X27_04190 [Chloroflexi bacterium GWD2_49_16]	9.5e-13	phosphorelay signal transduction system	Signal transduction response regulator, C-terminal effector;OmpR/PhoB-type DNA-binding domain	2.81e-08;1.4e-06	IPR016032;IPR001867	NA	NA	OmpR
Bacteroi	bins.359_ctg16_3	bin_359	OTHER	0.001139	0.998861		6.25e-87	WP_139516925.1 response regulator [Hymenobacter sp. 17J68-5]_x0001_QDA61751.1 response regulator [Hymenobacter sp. 17J68-5]	1.9e-73	Transcriptional regulatory protein, C terminal	OmpR/PhoB-type DNA-binding domain;Signal transduction response regulator, receiver domain;Signal transduction response regulator, receiver domain;OmpR/PhoB-type DNA-binding domain;CheY-like superfamily	2.23e-33;1.3e-26;6.43e-38;2.8e-23;4.07e-37	IPR001867;IPR001789;IPR001789;IPR001867;IPR011006	6.82e-14	GT2	OmpR
Bacteroi	bins.359_ctg18_19	bin_359	OTHER	0.000792	0.999208		3.74e-98	OJW71835.1 DNA-binding response regulator [Spirosoma sp. 48-14]	9.2e-84	Transcriptional regulatory protein, C terminal	OmpR/PhoB-type DNA-binding domain;Signal transduction response regulator, receiver domain;Signal transduction response regulator, receiver domain;OmpR/PhoB-type DNA-binding domain;CheY-like superfamily	8.97e-31;1.1e-26;3.9e-36;3.1e-22;5.69e-40	IPR001867;IPR001789;IPR001789;IPR001867;IPR011006	6.82e-14	GH130	OmpR
Bacteroi	bins.359_ctg42_29	bin_359	OTHER	0.000946	0.999054		6.69e-84	TAJ66189.1 response regulator transcription factor [Chitinophagaceae bacterium]	8.9e-87	Response regulators consisting of a CheY-like receiver domain and a winged-helix DNA-binding domain	OmpR/PhoB-type DNA-binding domain;OmpR/PhoB-type DNA-binding domain;CheY-like superfamily;Signal transduction response regulator, receiver domain;Signal transduction response regulator, C-terminal effector;Signal transduction response regulator, receiver domain	1.11e-32;1.9e-22;1.42e-33;8.79e-32;7.94e-27;6.4e-23	IPR001867;IPR001867;IPR011006;IPR001789;IPR016032;IPR001789	6.68e-12	GH130	OmpR
Bacteroi	bins.359_ctg81_27	bin_359	OTHER	0.000353	0.999647		7.76e-106	TAF73299.1 DNA-binding response regulator [Bacteroidetes bacterium]	4.7e-83	Response regulators consisting of a CheY-like receiver domain and a winged-helix DNA-binding domain	Signal transduction response regulator, receiver domain;CheY-like superfamily;OmpR/PhoB-type DNA-binding domain;Signal transduction response regulator, receiver domain;OmpR/PhoB-type DNA-binding domain;Signal transduction response regulator, C-terminal effector	2.4e-30;1.39e-41;7.24e-33;9.74e-39;5.8e-23;9.35e-28	IPR001789;IPR011006;IPR001867;IPR001789;IPR001867;IPR016032	9.48e-17	GT35	OmpR
Bacteroi	bins.359_ctg119_52	bin_359	OTHER	0.000292	0.999708		8.81e-113	OYU93629.1 DNA-binding response regulator [Bacteroidetes bacterium B1(2017)]	8.9e-95	Transcriptional regulatory protein, C terminal	Signal transduction response regulator, receiver domain;OmpR/PhoB-type DNA-binding domain;OmpR/PhoB-type DNA-binding domain;CheY-like superfamily;Signal transduction response regulator, receiver domain	2.08e-38;7.7e-19;6.69e-26;1.85e-38;1.6e-26	IPR001789;IPR001867;IPR001867;IPR011006;IPR001789	3.64e-12	GT2	OmpR
Bacteroi	bins.86_ctg13_21	bin_86	OTHER	0.00077	0.99923		3.39e-103	RMG66303.1 DNA-binding response regulator [Bacteroidetes bacterium]	8.6e-69	COG0745 Response regulators consisting of a CheY-like receiver domain and a winged-helix DNA-binding domain	OmpR/PhoB-type DNA-binding domain;OmpR/PhoB-type DNA-binding domain;Signal transduction response regulator, receiver domain;Signal transduction response regulator, C-terminal effector;Signal transduction response regulator, receiver domain;CheY-like superfamily	2.2e-19;4.15e-17;5.1e-28;5.1e-22;5.65e-42;1.41e-40	IPR001867;IPR001867;IPR001789;IPR016032;IPR001789;IPR011006	7.1e-10	GT2	OmpR
Bacteroi	bins.86_ctg17_312	bin_86	OTHER	0.000843	0.999157		1.63e-110	WP_137339560.1 response regulator transcription factor [Dyadobacter sp. AR-3-8]_x0001_TKT92833.1 response regulator transcription factor [Dyadobacter sp. AR-3-8]	4.8e-93	Transcriptional regulatory protein, C terminal	OmpR/PhoB-type DNA-binding domain;CheY-like superfamily;Signal transduction response regulator, receiver domain;Signal transduction response regulator, receiver domain;OmpR/PhoB-type DNA-binding domain	1e-25;2.05e-39;8.6e-30;5.36e-32;2.13e-33	IPR001867;IPR011006;IPR001789;IPR001789;IPR001867	2.11e-11	CE11	OmpR
Bacteroi	bins.86_ctg20_26	bin_86	OTHER	0.000987	0.999013		3.62e-106	TAE50937.1 DNA-binding response regulator [Bacteroidetes bacterium]	1.4e-66	Transcriptional regulatory protein, C terminal	CheY-like superfamily;Signal transduction response regulator, receiver domain;Signal transduction response regulator, receiver domain;Signal transduction response regulator, C-terminal effector;OmpR/PhoB-type DNA-binding domain;OmpR/PhoB-type DNA-binding domain	2.99e-41;1.6e-27;1e-35;5.27e-25;2.39e-27;5.8e-21	IPR011006;IPR001789;IPR001789;IPR016032;IPR001867;IPR001867	4.84e-16	GT35	OmpR
Bacteroi	bins.86_ctg23_3	bin_86	SP(Sec/SPI)	0.840408	0.159592	CS pos: 27-28. VGG-KE. Pr: 0.7307	1.81e-60	WP_134032394.1 helix-turn-helix domain-containing protein [Larkinella sp. BK230]	2.7e-54	transcriptional regulator, winged helix family	OmpR/PhoB-type DNA-binding domain;Signal transduction response regulator, C-terminal effector;OmpR/PhoB-type DNA-binding domain	5.02e-23;6.52e-22;3.1e-19	IPR001867;IPR016032;IPR001867	NA	NA	OmpR
Bacteroi	bins.86_ctg23_69	bin_86	OTHER	0.0003	0.9997		1.26e-90	WP_073142531.1 response regulator transcription factor [Chryseolinea serpens]_x0001_SHH96492.1 DNA-binding response regulator, OmpR family, contains REC and winged-helix (wHTH) domain [Chryseolinea serpens]	2.9e-80	Two component transcriptional regulator, winged helix family	Signal transduction response regulator, receiver domain;OmpR/PhoB-type DNA-binding domain;CheY-like superfamily;OmpR/PhoB-type DNA-binding domain;Signal transduction response regulator, receiver domain	1.2e-27;2.9e-18;3.42e-37;6.96e-19;6.12e-38	IPR001789;IPR001867;IPR011006;IPR001867;IPR001789	1.03e-11	GT2	OmpR
Bacteroi	bins.86_ctg38_16	bin_86	OTHER	0.000209	0.999791		9.78e-64	WP_116693640.1 response regulator transcription factor [Marixanthomonas sp. HN-E44]_x0001_PVW15616.1 DNA-binding response regulator [Marixanthomonas sp. HN-E44]	3.8e-64	COGs COG0745 Response regulators consisting of a CheY-like receiver domain and a winged-helix DNA-binding domain	OmpR/PhoB-type DNA-binding domain;Signal transduction response regulator, C-terminal effector;CheY-like superfamily;Signal transduction response regulator, receiver domain;Signal transduction response regulator, receiver domain;OmpR/PhoB-type DNA-binding domain	3.3e-16;2.61e-20;1.04e-34;6.8e-26;1.96e-35;7.86e-19	IPR001867;IPR016032;IPR011006;IPR001789;IPR001789;IPR001867	6.64e-14	GH130	OmpR
Bacteroi	bins.86_ctg44_177	bin_86	OTHER	0.00036	0.99964		1.91e-105	WP_019597038.1 MULTISPECIES: response regulator transcription factor [Rhodonellum]_x0001_ERM81720.1 hypothetical protein P872_19680 [Rhodonellum psychrophilum GCM71 = DSM 17998]_x0001_SDY83949.1 DNA-binding response regulator, OmpR family, contains REC and winged-helix (wHTH) domain [Rhodonellum ikkaensis]	2.5e-92	COGs COG0745 Response regulators consisting of a CheY-like receiver domain and a winged-helix DNA-binding domain	OmpR/PhoB-type DNA-binding domain;Signal transduction response regulator, receiver domain;Signal transduction response regulator, C-terminal effector;CheY-like superfamily;Signal transduction response regulator, receiver domain;OmpR/PhoB-type DNA-binding domain	7.95e-27;4.1e-26;5.95e-25;1.57e-33;1.16e-33;6.3e-19	IPR001867;IPR001789;IPR016032;IPR011006;IPR001789;IPR001867	1.22e-09	GH130	OmpR
Bacteroi	bins.86_ctg47_135	bin_86	OTHER	0.000147	0.999853		1.98e-104	RMG21955.1 DNA-binding response regulator [Bacteroidetes bacterium]	3.6e-72	Response regulators consisting of a CheY-like receiver domain and a winged-helix DNA-binding domain	Signal transduction response regulator, receiver domain;CheY-like superfamily;Signal transduction response regulator, C-terminal effector;OmpR/PhoB-type DNA-binding domain;Signal transduction response regulator, receiver domain;OmpR/PhoB-type DNA-binding domain	2.2e-39;5.12e-43;8.5e-27;7.8e-30;9.9e-30;2e-25	IPR001789;IPR011006;IPR016032;IPR001867;IPR001789;IPR001867	8.26e-19	GT35	OmpR
Bacteroi	bins.86_ctg51_132	bin_86	OTHER	0.000351	0.999649		1.32e-104	WP_020526681.1 response regulator transcription factor [Flexithrix dorotheae]	1e-90	PFAM response regulator receiver	CheY-like superfamily;Signal transduction response regulator, receiver domain;OmpR/PhoB-type DNA-binding domain;Signal transduction response regulator, receiver domain;OmpR/PhoB-type DNA-binding domain	3.56e-37;1.06e-35;9.71e-28;2.7e-25;1.2e-19	IPR011006;IPR001789;IPR001867;IPR001789;IPR001867	2.91e-11	CE11	OmpR
Bacteroi	bins.15_ctg17_4	bin_15	OTHER	0.000328	0.999672		1.12e-92	WP_020530981.1 response regulator transcription factor [Flexithrix dorotheae]	4.4e-81	PFAM response regulator receiver	Signal transduction response regulator, receiver domain;Signal transduction response regulator, receiver domain;OmpR/PhoB-type DNA-binding domain;Signal transduction response regulator, C-terminal effector;CheY-like superfamily;OmpR/PhoB-type DNA-binding domain	2.1e-27;2.14e-38;2.93e-20;2.78e-20;7.68e-39;1.6e-16	IPR001789;IPR001789;IPR001867;IPR016032;IPR011006;IPR001867	4.97e-13	GH130	OmpR
Bacteroi	bins.15_ctg95_22	bin_15	OTHER	0.000263	0.999737		2.44e-155	WP_089678806.1 histidine kinase [Catalinimonas alkaloidigena]_x0001_SDK00002.1 two-component system, OmpR family, sensor histidine kinase KdpD [Catalinimonas alkaloidigena]	5e-119	PhoQ Sensor	Signal transduction histidine kinase, osmosensitive K+ channel sensor, N-terminal;	4.1e-86;2.69e-26	IPR003852;	NA	NA	OmpR
Bacteroi	bins.15_ctg132_13	bin_15	OTHER	0.000266	0.999734		6.69e-104	KIF31012.1 ArsR family transcriptional regulator [Hassallia byssoidea VB512170]	2.4e-95	Response regulators consisting of a CheY-like receiver domain and a winged-helix DNA-binding domain	OmpR/PhoB-type DNA-binding domain;OmpR/PhoB-type DNA-binding domain;Signal transduction response regulator, C-terminal effector;Signal transduction response regulator, receiver domain;CheY-like superfamily;Signal transduction response regulator, receiver domain	1.35e-34;1.7e-24;1.67e-28;9.7e-29;2.13e-40;1.48e-35	IPR001867;IPR001867;IPR016032;IPR001789;IPR011006;IPR001789	5.18e-15	GT2	OmpR
Bacteroi	bins.15_ctg159_79	bin_15	OTHER	0.000589	0.999411		8.27e-73	WP_002702137.1 response regulator transcription factor [Microscilla marina]_x0001_EAY25781.1 transcriptional regulatory protein RprY [Microscilla marina ATCC 23134]	9.2e-87	Transcriptional regulatory protein, C terminal	Signal transduction response regulator, receiver domain;Signal transduction response regulator, receiver domain;OmpR/PhoB-type DNA-binding domain;Signal transduction response regulator, C-terminal effector;OmpR/PhoB-type DNA-binding domain;CheY-like superfamily	6.71e-42;3.1e-29;1.43e-16;3.4e-17;2.2e-14;2.99e-39	IPR001789;IPR001789;IPR001867;IPR016032;IPR001867;IPR011006	3.58e-11	GH130	OmpR
Bacteroi	bins.15_ctg174_38	bin_15	OTHER	0.000607	0.999393		7.89e-102	OJJ17676.1 DNA-binding response regulator [marine bacterium AO1-C]	2.8e-88	PFAM response regulator receiver	Signal transduction response regulator, receiver domain;OmpR/PhoB-type DNA-binding domain;Signal transduction response regulator, receiver domain;CheY-like superfamily;OmpR/PhoB-type DNA-binding domain	4.78e-34;1.9e-20;6.2e-27;6.79e-37;2.15e-28	IPR001789;IPR001867;IPR001789;IPR011006;IPR001867	3.79e-14	GH130	OmpR
Bacteroi	bins.15_ctg199_13	bin_15	OTHER	0.016893	0.983107		3.76e-122	WP_084373242.1 HAMP domain-containing histidine kinase [Reichenbachiella faecimaris]_x0001_SMD35834.1 two-component system, OmpR family, phosphate regulon sensor histidine kinase PhoR [Reichenbachiella faecimaris]	5.8e-138	Signal transduction histidine kinase	;Signal transduction histidine kinase, dimerisation/phosphoacceptor domain superfamily;Signal transduction histidine kinase, dimerisation/phosphoacceptor domain;Histidine kinase/HSP90-like ATPase;Signal transduction histidine kinase, dimerisation/phosphoacceptor domain;Histidine kinase/HSP90-like ATPase superfamily	9.98e-30;8.04e-13;7.59e-09;3.5e-22;1.5e-10;5.76e-43	;IPR036097;IPR003661;IPR003594;IPR003661;IPR036890	1.05e-10	GH31	OmpR
Bacteroi	bins.15_ctg199_14	bin_15	OTHER	0.000496	0.999504		5.59e-85	WP_096192315.1 response regulator transcription factor [Cytophagales bacterium TFI 002]	1.3e-75	Response regulators consisting of a CheY-like receiver domain and a winged-helix DNA-binding domain	Signal transduction response regulator, receiver domain;OmpR/PhoB-type DNA-binding domain;Signal transduction response regulator, receiver domain;OmpR/PhoB-type DNA-binding domain;CheY-like superfamily	9.11e-37;4.3e-20;1.6e-24;4.1e-17;2.42e-35	IPR001789;IPR001867;IPR001789;IPR001867;IPR011006	5.85e-12	GH130	OmpR
Bacteroi	bins.150_ctg30_7	bin_150	OTHER	0.002409	0.997591		3.91e-256	TAH03692.1 insulinase family protein [Sphingobacteriales bacterium]	3.2e-175	Peptidase M16	Peptidase M16, N-terminal;Metalloenzyme, LuxS/M16 peptidase-like;Peptidase M16, C-terminal;Metalloenzyme, LuxS/M16 peptidase-like	1.2e-17;9.78e-52;5.4e-29;5.58e-26	IPR011765;IPR011249;IPR007863;IPR011249	2.02e-10	GH12	LuxS
Bacteroi	bins.150_ctg30_8	bin_150	OTHER	0.000566	0.999434		1.28e-261	TAH03693.1 insulinase family protein [Sphingobacteriales bacterium]	5e-163	Peptidase M16	Metalloenzyme, LuxS/M16 peptidase-like;Peptidase M16, C-terminal;Metalloenzyme, LuxS/M16 peptidase-like	6.5e-33;8.5e-25;7.17e-34	IPR011249;IPR007863;IPR011249	NA	NA	LuxS
Bacteroi	bins.150_ctg272_14	bin_150	SP(Sec/SPI)	0.995413	0.004587	CS pos: 20-21. TQA-QT. Pr: 0.7402	0	TAH00583.1 insulinase family protein [Sphingobacteriales bacterium]	0	PFAM Peptidase M16 inactive domain	Peptidase M16, C-terminal;Peptidase M16, C-terminal;Metalloenzyme, LuxS/M16 peptidase-like;Metalloenzyme, LuxS/M16 peptidase-like;Peptidase M16, N-terminal;Peptidase M16, N-terminal;Metalloenzyme, LuxS/M16 peptidase-like;Metalloenzyme, LuxS/M16 peptidase-like	9.3e-25;1.1e-21;1.38e-32;8e-39;1e-14;2e-17;2.62e-54;1e-36	IPR007863;IPR007863;IPR011249;IPR011249;IPR011765;IPR011765;IPR011249;IPR011249	0.000156	GH12	LuxS
Bacteroi	bins.310_ctg65_1	bin_310	OTHER	0.000782	0.999218		6.33e-154	TNE65201.1 insulinase family protein [Bacteroidetes bacterium]	1.2e-100	Peptidase M16	Metalloenzyme, LuxS/M16 peptidase-like;Peptidase M16, C-terminal;Metalloenzyme, LuxS/M16 peptidase-like	5.5e-28;5e-32;2.17e-27	IPR011249;IPR007863;IPR011249	NA	NA	LuxS
Bacteroi	bins.310_ctg234_1	bin_310	OTHER	0.001291	0.998709		1.77e-52	TNE65201.1 insulinase family protein [Bacteroidetes bacterium]	1.7e-40	Peptidase M16	Metalloenzyme, LuxS/M16 peptidase-like;Peptidase M16, N-terminal	3.26e-28;4.7e-19	IPR011249;IPR011765	6.7e-05	GH12	LuxS
Bacteroi	bins.310_ctg249_6	bin_310	OTHER	0.001571	0.998429		1.75e-169	TNE61665.1 insulinase family protein [Bacteroidetes bacterium]	3.9e-100	Peptidase M16	Peptidase M16, C-terminal;Metalloenzyme, LuxS/M16 peptidase-like;Metalloenzyme, LuxS/M16 peptidase-like	1.1e-29;4.37e-34;2e-35	IPR007863;IPR011249;IPR011249	NA	NA	LuxS
Bacteroi	bins.310_ctg428_7	bin_310	SP(Sec/SPI)	0.998995	0.001005	CS pos: 20-21. AFA-QN. Pr: 0.9811	5.2e-208	TNE67853.1 insulinase family protein [Bacteroidetes bacterium]	4.2e-157	PFAM Peptidase M16 inactive domain	Metalloenzyme, LuxS/M16 peptidase-like;Metalloenzyme, LuxS/M16 peptidase-like;Peptidase M16, C-terminal;Peptidase M16, N-terminal	1.53e-32;2.32e-54;1e-24;5.6e-22	IPR011249;IPR011249;IPR007863;IPR011765	1.33e-10	GH12	LuxS
Bacteroi	bins.310_ctg428_8	bin_310	SP(Sec/SPI)	0.989204	0.010796	CS pos: 24-25. TGS-QT. Pr: 0.2243	2.07e-286	TNE67852.1 insulinase family protein [Bacteroidetes bacterium]	1.1e-165	Participates in the translocation of lipoproteins from the inner membrane to the outer membrane. Only forms a complex with a lipoprotein if the residue after the N-terminal Cys is not an aspartate (The Asp acts as a targeting signal to indicate that the lipoprotein should stay in the inner membrane)	Metalloenzyme, LuxS/M16 peptidase-like;Peptidase M16, C-terminal;Metalloenzyme, LuxS/M16 peptidase-like	1.07e-36;8.1e-27;7.17e-40	IPR011249;IPR007863;IPR011249	NA	NA	LuxS
Bacteroi	bins.310_ctg496_2	bin_310	OTHER	0.0009	0.9991		2.23e-154	WP_020537009.1 insulinase family protein [Lewinella cohaerens]	1.6e-151	Belongs to the peptidase M16 family	Peptidase M16, C-terminal;Metalloenzyme, LuxS/M16 peptidase-like;Metalloenzyme, LuxS/M16 peptidase-like;Metalloenzyme, LuxS/M16 peptidase-like	6.3e-06;1.57e-13;2.79e-26;9.57e-15	IPR007863;IPR011249;IPR011249;IPR011249	NA	NA	LuxS
Bacteroi	bins.310_ctg504_3	bin_310	OTHER	0.00144	0.99856		2.02e-244	WP_071148413.1 insulinase family protein [Bacteroides ndongoniae]	2.1e-286	Belongs to the peptidase M16 family	Metalloenzyme, LuxS/M16 peptidase-like;Peptidase M16, C-terminal;Peptidase M16, C-terminal;Metalloenzyme, LuxS/M16 peptidase-like;Metalloenzyme, LuxS/M16 peptidase-like;Metalloenzyme, LuxS/M16 peptidase-like;Peptidase M16, N-terminal	7.21e-40;1e-16;6.9e-06;1.81e-14;7.16e-25;3.14e-20;2e-08	IPR011249;IPR007863;IPR007863;IPR011249;IPR011249;IPR011249;IPR011765	0.000207	GH12	LuxS
Bacteroi	bins.310_ctg547_4	bin_310	SP(Sec/SPI)	0.999356	0.000644	CS pos: 19-20. LFA-QD. Pr: 0.9486	0	TNE48017.1 insulinase family protein [Bacteroidetes bacterium]	0	PFAM Peptidase M16 inactive domain	Metalloenzyme, LuxS/M16 peptidase-like;Peptidase M16, N-terminal;Peptidase M16, N-terminal;Metalloenzyme, LuxS/M16 peptidase-like;Metalloenzyme, LuxS/M16 peptidase-like;Peptidase M16, C-terminal;Peptidase M16, C-terminal;Metalloenzyme, LuxS/M16 peptidase-like	4.67e-34;1.7e-16;5.6e-10;5.87e-53;7.5e-47;1.3e-31;1.5e-30;1e-30	IPR011249;IPR011765;IPR011765;IPR011249;IPR011249;IPR007863;IPR007863;IPR011249	8.03e-10	GH12	LuxS
Bacteroi	bins.359_ctg8_37	bin_359	SP(Sec/SPI)	0.988899	0.011101	CS pos: 16-17. VFA-QK. Pr: 0.8906	0	TAF72788.1 insulinase family protein [Bacteroidetes bacterium]	3.7e-307	Belongs to the peptidase M16 family	Metalloenzyme, LuxS/M16 peptidase-like;Peptidase M16, C-terminal;Peptidase M16, C-terminal;Peptidase M16, N-terminal;Metalloenzyme, LuxS/M16 peptidase-like;Metalloenzyme, LuxS/M16 peptidase-like;Metalloenzyme, LuxS/M16 peptidase-like	3e-23;2.8e-14;4.1e-08;2.5e-09;4.33e-25;7.33e-21;1.11e-36	IPR011249;IPR007863;IPR007863;IPR011765;IPR011249;IPR011249;IPR011249	0.000122	GH12	LuxS
Bacteroi	bins.359_ctg42_24	bin_359	OTHER	0.000853	0.999147		3.37e-143	TAF77976.1 insulinase family protein [Bacteroidetes bacterium]	2e-124	PFAM Peptidase M16 inactive domain	Peptidase M16, N-terminal;Metalloenzyme, LuxS/M16 peptidase-like;Metalloenzyme, LuxS/M16 peptidase-like;Peptidase M16, C-terminal	3.6e-35;3e-50;5e-31;9.4e-25	IPR011765;IPR011249;IPR011249;IPR007863	NA	NA	LuxS
Bacteroi	bins.359_ctg60_32	bin_359	OTHER	0.000945	0.999055		1.13e-129	TAF77789.1 insulinase family protein [Bacteroidetes bacterium]	1.2e-100	PFAM Peptidase M16 inactive domain	Peptidase M16, N-terminal;Metalloenzyme, LuxS/M16 peptidase-like;Metalloenzyme, LuxS/M16 peptidase-like;Peptidase M16, C-terminal	4e-12;5.42e-28;3.35e-37;1e-17	IPR011765;IPR011249;IPR011249;IPR007863	NA	NA	LuxS
Bacteroi	bins.359_ctg67_80	bin_359	OTHER	0.001428	0.998572		4.95e-175	TAH31344.1 insulinase family protein [Cytophagales bacterium]	2.6e-148	PFAM Peptidase M16 inactive domain	Peptidase M16, C-terminal;Peptidase M16, N-terminal;Metalloenzyme, LuxS/M16 peptidase-like;Metalloenzyme, LuxS/M16 peptidase-like	2.5e-26;3.6e-19;1.42e-23;2.1e-54	IPR007863;IPR011765;IPR011249;IPR011249	3.42e-09	GH12	LuxS
Bacteroi	bins.86_ctg17_264	bin_86	SP(Sec/SPI)	0.992481	0.007519	CS pos: 24-25. VTA-QS. Pr: 0.8014	6.71e-280	WP_155187131.1 insulinase family protein [Fulvivirga lutimaris]	3.8e-264	Belongs to the peptidase M16 family	Peptidase M16, N-terminal;Metalloenzyme, LuxS/M16 peptidase-like;Peptidase M16, C-terminal;Peptidase M16, C-terminal;Metalloenzyme, LuxS/M16 peptidase-like;Metalloenzyme, LuxS/M16 peptidase-like;Metalloenzyme, LuxS/M16 peptidase-like	9.7e-31;3.5e-21;1.6e-14;2.8e-16;4.54e-49;7.33e-08;5.59e-22	IPR011765;IPR011249;IPR007863;IPR007863;IPR011249;IPR011249;IPR011249	6.41e-42	GH12	LuxS
Bacteroi	bins.86_ctg32_15	bin_86	SP(Sec/SPI)	0.988613	0.011387	CS pos: 22-23. AFT-QQ. Pr: 0.5228	1.21e-279	OFX26147.1 hypothetical protein A2033_12685 [Bacteroidetes bacterium GWA2_31_9]	1.6e-225	Belongs to the peptidase M16 family	Metalloenzyme, LuxS/M16 peptidase-like;Metalloenzyme, LuxS/M16 peptidase-like;Peptidase M16, N-terminal;Peptidase M16, N-terminal;Metalloenzyme, LuxS/M16 peptidase-like;Metalloenzyme, LuxS/M16 peptidase-like;Peptidase M16, C-terminal;Peptidase M16, C-terminal	2.27e-21;9.03e-43;2.2e-10;1.4e-07;6.67e-23;2.55e-27;2.9e-19;2.7e-09	IPR011249;IPR011249;IPR011765;IPR011765;IPR011249;IPR011249;IPR007863;IPR007863	NA	NA	LuxS
Bacteroi	bins.86_ctg44_79	bin_86	OTHER	0.000642	0.999358		4.13e-163	RMG27048.1 insulinase family protein [Bacteroidetes bacterium]	9.3e-106	PFAM Peptidase M16 inactive domain	Metalloenzyme, LuxS/M16 peptidase-like;Peptidase M16, C-terminal;Peptidase M16, N-terminal;Metalloenzyme, LuxS/M16 peptidase-like	2e-31;5.1e-25;1.6e-32;9.78e-49	IPR011249;IPR007863;IPR011765;IPR011249	2.95e-06	GH12	LuxS
Bacteroi	bins.15_ctg80_39	bin_15	OTHER	0.000598	0.999402		8.32e-92	WP_096093581.1 insulinase family protein [Sphingobacteriaceae bacterium]_x0001_PBQ33986.1 peptidase M16 [Sphingobacteriaceae bacterium]	3.3e-114	PFAM Peptidase M16 inactive domain	Peptidase M16, C-terminal;Metalloenzyme, LuxS/M16 peptidase-like;Metalloenzyme, LuxS/M16 peptidase-like	7.6e-24;3.33e-35;1.18e-36	IPR007863;IPR011249;IPR011249	NA	NA	LuxS
Bacteroi	bins.15_ctg191_7	bin_15	SP(Sec/SPI)	0.768028	0.231972	CS pos: 14-15. LYA-QN. Pr: 0.5734	0	WP_155187131.1 insulinase family protein [Fulvivirga lutimaris]	4.4e-299	Belongs to the peptidase M16 family	Metalloenzyme, LuxS/M16 peptidase-like;Peptidase M16, N-terminal;Peptidase M16, C-terminal;Peptidase M16, C-terminal;Metalloenzyme, LuxS/M16 peptidase-like;Metalloenzyme, LuxS/M16 peptidase-like;Metalloenzyme, LuxS/M16 peptidase-like	4.17e-09;2e-31;4.2e-17;2.1e-21;5.94e-24;2.62e-48;2.17e-18	IPR011249;IPR011765;IPR007863;IPR007863;IPR011249;IPR011249;IPR011249	4.79e-39	GH12	LuxS
Bacteroi	bins.15_ctg208_11	bin_15	OTHER	0.000459	0.999541		8.88e-171	WP_026999358.1 insulinase family protein [Eisenibacter elegans]	8.5e-152	PFAM Peptidase M16 inactive domain	Peptidase M16, C-terminal;Peptidase M16, N-terminal;Metalloenzyme, LuxS/M16 peptidase-like;Metalloenzyme, LuxS/M16 peptidase-like	6.8e-31;1.6e-35;6.33e-35;1.13e-54	IPR007863;IPR011765;IPR011249;IPR011249	6.82e-06	GH12	LuxS
Bacteroi	bins.15_ctg224_6	bin_15	OTHER	0.001514	0.998486		0	PTB97892.1 peptidase M16 [Marivirga lumbricoides]	0	PFAM Peptidase M16 inactive domain	Metalloenzyme, LuxS/M16 peptidase-like;Metalloenzyme, LuxS/M16 peptidase-like;Peptidase M16, N-terminal;Peptidase M16, N-terminal;Metalloenzyme, LuxS/M16 peptidase-like;Peptidase M16, C-terminal;Peptidase M16, C-terminal;Metalloenzyme, LuxS/M16 peptidase-like	2.5e-29;4.5e-40;5.8e-17;3.4e-10;1.08e-51;1e-22;1.1e-24;1.37e-44	IPR011249;IPR011249;IPR011765;IPR011765;IPR011249;IPR007863;IPR007863;IPR011249	5.52e-05	GH12	LuxS
Bacteroi	bins.15_ctg228_4	bin_15	OTHER	0.001976	0.998024		4.27e-183	WP_128547701.1 insulinase family protein [Larkinella soli]	3e-160	PFAM Peptidase M16 inactive domain	Peptidase M16, C-terminal;Metalloenzyme, LuxS/M16 peptidase-like;Peptidase M16, N-terminal;Metalloenzyme, LuxS/M16 peptidase-like	1.9e-24;2.39e-27;2.2e-17;3.83e-55	IPR007863;IPR011249;IPR011765;IPR011249	2.28e-12	GH12	LuxS
Bacteroi	bins.15_ctg256_2	bin_15	SP(Sec/SPI)	0.989622	0.010378	CS pos: 20-21. GFT-QT. Pr: 0.3573	0	WP_133276451.1 insulinase family protein [Flavobacterium sp. GS13]_x0001_QBN18929.1 insulinase family protein [Flavobacterium sp. GS13]	0	Belongs to the peptidase M16 family	Peptidase M16, C-terminal;Peptidase M16, C-terminal;Metalloenzyme, LuxS/M16 peptidase-like;Metalloenzyme, LuxS/M16 peptidase-like;Peptidase M16, N-terminal;Peptidase M16, N-terminal;Metalloenzyme, LuxS/M16 peptidase-like;Metalloenzyme, LuxS/M16 peptidase-like	1.8e-25;9.2e-22;8.5e-27;7.18e-32;1.2e-18;8.5e-08;3.49e-48;3.35e-26	IPR007863;IPR007863;IPR011249;IPR011249;IPR011765;IPR011765;IPR011249;IPR011249	1.97e-10	GH12	LuxS
Bacteroi	bins.150_ctg56_3	bin_150	OTHER	0.000978	0.999022		1.14e-282	TAH01952.1 sigma-54-dependent Fis family transcriptional regulator [Sphingobacteriales bacterium]	2.2e-185	COG2204 Response regulator containing CheY-like receiver, AAA-type ATPase, and DNA-binding domains	Signal transduction response regulator, receiver domain;RNA polymerase sigma factor 54 interaction domain;;CheY-like superfamily;Signal transduction response regulator, receiver domain;P-loop containing nucleoside triphosphate hydrolase;Homeobox-like domain superfamily	1.1e-16;1.1e-68;4.23e-23;5.12e-27;2.4e-16;1.42e-70;2.99e-06	IPR001789;IPR002078;;IPR011006;IPR001789;IPR027417;IPR009057	7.48e-62	GT4	Fis
Bacteroi	bins.150_ctg120_7	bin_150	OTHER	0.001002	0.998998		1.29e-256	TAH02528.1 sigma-54-dependent Fis family transcriptional regulator [Sphingobacteriales bacterium]	7.6e-180	ATPase (AAA	RNA polymerase sigma factor 54 interaction domain;Homeobox-like domain superfamily;P-loop containing nucleoside triphosphate hydrolase;DNA binding HTH domain, Fis-type;	7.7e-67;9.56e-11;5.58e-69;3.9e-12;5.44e-23	IPR002078;IPR009057;IPR027417;IPR002197;	4.98e-57	GT4	Fis
Bacteroi	bins.150_ctg190_2	bin_150	OTHER	0.000392	0.999608		6.3e-240	TAH06184.1 sigma-54-dependent Fis family transcriptional regulator [Sphingobacteriales bacterium]	3.1e-188	COG2204 Response regulator containing CheY-like receiver, AAA-type ATPase, and DNA-binding domains	CheY-like superfamily;RNA polymerase sigma factor 54 interaction domain;Signal transduction response regulator, receiver domain;Signal transduction response regulator, receiver domain;;P-loop containing nucleoside triphosphate hydrolase	5.69e-48;1.3e-66;4.7e-34;4.45e-42;1.27e-22;7.54e-69	IPR011006;IPR002078;IPR001789;IPR001789;;IPR027417	9.01e-60	GT4	Fis
Bacteroi	bins.310_ctg6_3	bin_310	OTHER	0.000312	0.999688		1.17e-219	TNE61078.1 sigma-54-dependent Fis family transcriptional regulator [Bacteroidetes bacterium]	2.8e-152	COG2204 Response regulator containing CheY-like receiver, AAA-type ATPase, and DNA-binding domains	;RNA polymerase sigma factor 54 interaction domain;Signal transduction response regulator, receiver domain;P-loop containing nucleoside triphosphate hydrolase;CheY-like superfamily;Signal transduction response regulator, receiver domain	2.7e-22;7.7e-68;2.1e-33;2.27e-68;8.4e-48;3.37e-40	;IPR002078;IPR001789;IPR027417;IPR011006;IPR001789	1.58e-56	GT4	Fis
Bacteroi	bins.310_ctg45_1	bin_310	OTHER	0.000193	0.999807		5.6e-191	WP_013764884.1 sigma-54-dependent Fis family transcriptional regulator [Haliscomenobacter hydrossis]_x0001_AEE50335.1 two component, sigma54 specific, transcriptional regulator, Fis family [Haliscomenobacter hydrossis DSM 1100]	1.7e-169	COG2204 Response regulator containing CheY-like receiver, AAA-type ATPase, and DNA-binding domains	DNA binding HTH domain, Fis-type;;Signal transduction response regulator, receiver domain;P-loop containing nucleoside triphosphate hydrolase;RNA polymerase sigma factor 54 interaction domain;Signal transduction response regulator, receiver domain;CheY-like superfamily;Homeobox-like domain superfamily	1.6e-15;9.4e-21;3.23e-23;4.33e-71;1.6e-66;1.1e-16;5.83e-32;1.11e-16	IPR002197;;IPR001789;IPR027417;IPR002078;IPR001789;IPR011006;IPR009057	5.42e-63	GT4	Fis
Bacteroi	bins.310_ctg265_3	bin_310	OTHER	0.000611	0.999389		8.76e-186	RZJ59362.1 sigma-54-dependent Fis family transcriptional regulator [Flavobacterium sp.]	7.3e-173	CheY-like receiver AAA-type ATPase and DNA-binding domains	CheY-like superfamily;Homeobox-like domain superfamily;DNA binding HTH domain, Fis-type;Signal transduction response regulator, receiver domain;;RNA polymerase sigma factor 54 interaction domain;Signal transduction response regulator, receiver domain;P-loop containing nucleoside triphosphate hydrolase	8.11e-36;5.73e-15;4.9e-13;2e-23;1.68e-25;1.9e-71;5.83e-26;1.57e-72	IPR011006;IPR009057;IPR002197;IPR001789;;IPR002078;IPR001789;IPR027417	5.07e-64	GT4	Fis
Bacteroi	bins.310_ctg424_5	bin_310	OTHER	0.001089	0.998911		2.73e-188	TNE57747.1 sigma-54-dependent Fis family transcriptional regulator [Bacteroidetes bacterium]	2.4e-141	ATPase (AAA	P-loop containing nucleoside triphosphate hydrolase;Homeobox-like domain superfamily;;RNA polymerase sigma factor 54 interaction domain;DNA binding HTH domain, Fis-type	8.68e-68;3.05e-11;2.19e-21;4.2e-67;1.4e-12	IPR027417;IPR009057;;IPR002078;IPR002197	5.86e-55	GT4	Fis
Bacteroi	bins.359_ctg6_22	bin_359	OTHER	0.001719	0.998281		5.95e-165	WP_076421909.1 sigma-54-dependent Fis family transcriptional regulator [Pontibacter lucknowensis]_x0001_SIQ97267.1 transcriptional regulator [Pontibacter lucknowensis]	8.5e-147	sigma54 specific, transcriptional regulator, Fis family	DNA binding HTH domain, Fis-type;P-loop containing nucleoside triphosphate hydrolase;Homeobox-like domain superfamily;;RNA polymerase sigma factor 54 interaction domain	5.2e-13;1.85e-64;6.45e-11;8.95e-22;5.1e-67	IPR002197;IPR027417;IPR009057;;IPR002078	9.13e-52	GT4	Fis
Bacteroi	bins.359_ctg42_12	bin_359	OTHER	0.000441	0.999559		4.33e-164	TAE68690.1 sigma-54-dependent Fis family transcriptional regulator [Bacteroidetes bacterium]_x0001_TAG88023.1 sigma-54-dependent Fis family transcriptional regulator [Bacteroidetes bacterium]	2e-142	CheY-like receiver AAA-type ATPase and DNA-binding domains	;RNA polymerase sigma factor 54 interaction domain;Signal transduction response regulator, receiver domain;Signal transduction response regulator, receiver domain;CheY-like superfamily;P-loop containing nucleoside triphosphate hydrolase	6.97e-22;7.2e-67;3.3e-30;3.13e-35;4.84e-41;3.41e-68	;IPR002078;IPR001789;IPR001789;IPR011006;IPR027417	9.24e-54	GT4	Fis
Bacteroi	bins.86_ctg10_19	bin_86	OTHER	0.000371	0.999629		4.41e-151	WP_111598211.1 sigma-54-dependent Fis family transcriptional regulator [Chitinophaga skermanii]	9.7e-141	two component, sigma54 specific, transcriptional regulator, Fis family	Signal transduction response regulator, receiver domain;Signal transduction response regulator, receiver domain;DNA binding HTH domain, Fis-type;RNA polymerase sigma factor 54 interaction domain;Homeobox-like domain superfamily;CheY-like superfamily;P-loop containing nucleoside triphosphate hydrolase;	1.1e-18;8.62e-24;3.8e-17;1.4e-66;2.91e-15;1.57e-32;2.58e-72;1.47e-21	IPR001789;IPR001789;IPR002197;IPR002078;IPR009057;IPR011006;IPR027417;	1.52e-66	GT4	Fis
Bacteroi	bins.86_ctg10_53	bin_86	OTHER	0.001545	0.998455		1.28e-156	WP_044217597.1 sigma-54-dependent Fis family transcriptional regulator [Phaeodactylibacter xiamenensis]_x0001_KGE88765.1 chemotaxis protein CheY [Phaeodactylibacter xiamenensis]	1.6e-146	COG2204 Response regulator containing CheY-like receiver, AAA-type ATPase, and DNA-binding domains	Homeobox-like domain superfamily;P-loop containing nucleoside triphosphate hydrolase;Signal transduction response regulator, receiver domain;;Signal transduction response regulator, receiver domain;DNA binding HTH domain, Fis-type;RNA polymerase sigma factor 54 interaction domain;CheY-like superfamily	7.89e-12;3.39e-65;1.3e-22;1.01e-21;2.39e-29;4.1e-13;1.4e-64;4.27e-37	IPR009057;IPR027417;IPR001789;;IPR001789;IPR002197;IPR002078;IPR011006	8.31e-54	GT4	Fis
Bacteroi	bins.86_ctg14_31	bin_86	OTHER	0.001446	0.998554		2.17e-177	RMG29429.1 sigma-54-dependent Fis family transcriptional regulator [Bacteroidetes bacterium]	4.8e-99	sigma54 specific, transcriptional regulator, Fis family	Homeobox-like domain superfamily;DNA binding HTH domain, Fis-type;;RNA polymerase sigma factor 54 interaction domain;P-loop containing nucleoside triphosphate hydrolase	6.4e-13;9.3e-15;8.95e-20;1.9e-63;1.12e-62	IPR009057;IPR002197;;IPR002078;IPR027417	2.31e-47	GT4	Fis
Bacteroi	bins.86_ctg17_127	bin_86	OTHER	0.008856	0.991144		2.28e-104	WP_142712840.1 AAA domain-containing protein [Aliifodinibius sediminis]_x0001_SMO38609.1 regulatory protein, Fis family [Aliifodinibius sediminis]	8e-88	Sigma-54 interaction domain	DNA binding HTH domain, Fis-type;RNA polymerase sigma factor 54 interaction domain;Homeobox-like domain superfamily;P-loop containing nucleoside triphosphate hydrolase;	5.3e-06;1.7e-55;4.93e-09;9.89e-52;7.98e-19	IPR002197;IPR002078;IPR009057;IPR027417;	3.81e-44	GT4	Fis
Bacteroi	bins.86_ctg32_8	bin_86	OTHER	0.000476	0.999524		1.54e-159	WP_098193211.1 sigma-54-dependent Fis family transcriptional regulator [Chitinophaga caeni]_x0001_ATL46825.1 sigma-54-dependent Fis family transcriptional regulator [Chitinophaga caeni]	3.8e-161	two component, sigma54 specific, transcriptional regulator, Fis family	RNA polymerase sigma factor 54 interaction domain;CheY-like superfamily;Signal transduction response regulator, receiver domain;P-loop containing nucleoside triphosphate hydrolase;DNA binding HTH domain, Fis-type;Signal transduction response regulator, receiver domain;Homeobox-like domain superfamily;	2.1e-64;8.82e-33;5.94e-25;2.88e-73;2.7e-15;1.5e-19;1.46e-15;6.55e-22	IPR002078;IPR011006;IPR001789;IPR027417;IPR002197;IPR001789;IPR009057;	3.14e-69	GT4	Fis
Bacteroi	bins.86_ctg39_15	bin_86	OTHER	0.000747	0.999253		1.76e-192	WP_026969133.1 sigma-54-dependent Fis family transcriptional regulator [Algoriphagus terrigena]	9.4e-150	COG2204 Response regulator containing CheY-like receiver, AAA-type ATPase, and DNA-binding domains	CheY-like superfamily;Signal transduction response regulator, receiver domain;P-loop containing nucleoside triphosphate hydrolase;DNA binding HTH domain, Fis-type;RNA polymerase sigma factor 54 interaction domain;Homeobox-like domain superfamily;;Signal transduction response regulator, receiver domain	5.41e-38;2e-27;4.57e-69;2e-14;8.6e-67;8.96e-17;4.93e-25;1.22e-31	IPR011006;IPR001789;IPR027417;IPR002197;IPR002078;IPR009057;;IPR001789	4.95e-59	GT4	Fis
Bacteroi	bins.86_ctg40_44	bin_86	OTHER	0.000511	0.999489		8.52e-232	RMG17796.1 sigma-54-dependent Fis family transcriptional regulator [Bacteroidetes bacterium]	3.8e-169	COG2204 Response regulator containing CheY-like receiver, AAA-type ATPase, and DNA-binding domains	Homeobox-like domain superfamily;DNA binding HTH domain, Fis-type;RNA polymerase sigma factor 54 interaction domain;Signal transduction response regulator, receiver domain;Signal transduction response regulator, receiver domain;P-loop containing nucleoside triphosphate hydrolase;;CheY-like superfamily	1.93e-10;9.9e-10;1.5e-69;4.77e-31;1.5e-29;1.95e-72;4.28e-22;3.42e-46	IPR009057;IPR002197;IPR002078;IPR001789;IPR001789;IPR027417;;IPR011006	2.13e-64	GT4	Fis
Bacteroi	bins.86_ctg47_105	bin_86	OTHER	0.000326	0.999674		1.77e-198	RMG61591.1 sigma-54-dependent Fis family transcriptional regulator [Bacteroidetes bacterium]	2.3e-130	Sigma-54 interaction domain	;P-loop containing nucleoside triphosphate hydrolase;Signal transduction response regulator, receiver domain;RNA polymerase sigma factor 54 interaction domain;CheY-like superfamily;Signal transduction response regulator, receiver domain	2.06e-21;3.42e-71;2.2e-18;8.4e-68;2.85e-27;1.81e-20	;IPR027417;IPR001789;IPR002078;IPR011006;IPR001789	4.25e-62	GT4	Fis
Bacteroi	bins.86_ctg49_156	bin_86	OTHER	0.000183	0.999817		3.56e-230	RMG27445.1 sigma-54-dependent Fis family transcriptional regulator [Bacteroidetes bacterium]	1.4e-179	Sigma-54 interaction domain	Signal transduction response regulator, receiver domain;RNA polymerase sigma factor 54 interaction domain;Signal transduction response regulator, receiver domain;Homeobox-like domain superfamily;P-loop containing nucleoside triphosphate hydrolase;CheY-like superfamily;	5.4e-22;1.6e-69;2.79e-22;8.07e-06;7.96e-72;2.13e-31;1.01e-17	IPR001789;IPR002078;IPR001789;IPR009057;IPR027417;IPR011006;	7.78e-59	GT4	Fis
Bacteroi	bins.15_ctg41_17	bin_15	OTHER	0.000951	0.999049		1.38e-164	WP_089679101.1 sigma-54-dependent Fis family transcriptional regulator [Catalinimonas alkaloidigena]	9.5e-146	sigma54 specific, transcriptional regulator, Fis family	P-loop containing nucleoside triphosphate hydrolase;;DNA binding HTH domain, Fis-type;Homeobox-like domain superfamily;RNA polymerase sigma factor 54 interaction domain	4.47e-62;8.5e-21;3.4e-11;4.35e-11;1.2e-63	IPR027417;;IPR002197;IPR009057;IPR002078	7.57e-48	GT4	Fis
Bacteroi	bins.15_ctg44_31	bin_15	OTHER	0.00064	0.99936		1.02e-207	TAE18126.1 sigma-54-dependent Fis family transcriptional regulator [Bacteroidetes bacterium]	1.3e-174	Sigma-54 interaction domain	Signal transduction response regulator, receiver domain;Signal transduction response regulator, receiver domain;CheY-like superfamily;;RNA polymerase sigma factor 54 interaction domain;P-loop containing nucleoside triphosphate hydrolase;Homeobox-like domain superfamily	2.5e-19;2.76e-22;6.26e-30;6.2e-22;6.2e-69;1.49e-69;6.15e-07	IPR001789;IPR001789;IPR011006;;IPR002078;IPR027417;IPR009057	4.49e-59	GT4	Fis
Bacteroi	bins.15_ctg71_25	bin_15	OTHER	0.000295	0.999705		5.09e-212	TAE08876.1 sigma-54-dependent Fis family transcriptional regulator [Bacteroidetes bacterium]	2e-182	CheY-like receiver AAA-type ATPase and DNA-binding domains	Signal transduction response regulator, receiver domain;;RNA polymerase sigma factor 54 interaction domain;CheY-like superfamily;P-loop containing nucleoside triphosphate hydrolase;Signal transduction response regulator, receiver domain	7.47e-37;4.68e-24;3.9e-68;1.57e-42;4e-71;1.8e-30	IPR001789;;IPR002078;IPR011006;IPR027417;IPR001789	3.38e-55	GT4	Fis
Bacteroi	bins.15_ctg95_17	bin_15	OTHER	0.000162	0.999838		8.17e-172	RMF22605.1 sigma-54-dependent Fis family transcriptional regulator [Bacteroidetes bacterium]	1.5e-146	COG2204 Response regulator containing CheY-like receiver, AAA-type ATPase, and DNA-binding domains	;Signal transduction response regulator, receiver domain;P-loop containing nucleoside triphosphate hydrolase;CheY-like superfamily;RNA polymerase sigma factor 54 interaction domain;Signal transduction response regulator, receiver domain;Homeobox-like domain superfamily;DNA binding HTH domain, Fis-type	1.34e-22;2.4e-27;1.17e-69;2.85e-38;1.3e-68;7.57e-32;5.68e-15;3.4e-14	;IPR001789;IPR027417;IPR011006;IPR002078;IPR001789;IPR009057;IPR002197	7.01e-63	GT4	Fis
Bacteroi	bins.15_ctg166_52	bin_15	OTHER	0.000131	0.999869		6.57e-233	OJJ18112.1 sigma-54-dependent Fis family transcriptional regulator [marine bacterium AO1-C]	1e-201	two component, sigma54 specific, transcriptional regulator, Fis family	Signal transduction response regulator, receiver domain;P-loop containing nucleoside triphosphate hydrolase;CheY-like superfamily;RNA polymerase sigma factor 54 interaction domain;;Signal transduction response regulator, receiver domain;DNA binding HTH domain, Fis-type;Homeobox-like domain superfamily	8.1e-18;1.44e-67;8.82e-32;6.4e-65;2.89e-18;3.39e-21;6.8e-16;1.3e-17	IPR001789;IPR027417;IPR011006;IPR002078;;IPR001789;IPR002197;IPR009057	4.58e-75	GT4	Fis
Bacteroi	bins.15_ctg169_5	bin_15	OTHER	0.000389	0.999611		5.29e-186	ADB38525.1 two component, sigma54 specific, transcriptional regulator, Fis family [Spirosoma linguale DSM 74]	1.3e-167	sigma54 specific, transcriptional regulator, Fis family	DNA binding HTH domain, Fis-type;P-loop containing nucleoside triphosphate hydrolase;Signal transduction response regulator, receiver domain;Signal transduction response regulator, receiver domain;CheY-like superfamily;Homeobox-like domain superfamily;;RNA polymerase sigma factor 54 interaction domain	1e-07;3.19e-74;5.6e-29;3.99e-38;5.69e-44;1.43e-05;3.56e-24;7.5e-71	IPR002197;IPR027417;IPR001789;IPR001789;IPR011006;IPR009057;;IPR002078	3.27e-59	GT4	Fis
Bacteroi	bins.359_ctg8_56	bin_359	SP(Sec/SPI)	0.94015	0.05985	CS pos: 18-19. LSA-QI. Pr: 0.4248	1.45e-41	WP_108553741.1 DUF3078 domain-containing protein [Pedobacter sp. HMWF019]_x0001_PTS97767.1 hypothetical protein DBR11_16455 [Pedobacter sp. HMWF019]	9.6e-42	Protein of unknown function (DUF3078)	Protein of unknown function DUF3078	2.8e-16	IPR021428	NA	NA	PTS
Bacteroi	bins.15_ctg218_28	bin_15	OTHER	0.040203	0.959797		1.2e-245	WP_027000876.1 NADH:ubiquinone reductase (Na(+)-transporting) subunit F [Eisenibacter elegans]	2.2e-198	NQR complex catalyzes the reduction of ubiquinone-1 to ubiquinol by two successive reactions, coupled with the transport of Na( ) ions from the cytoplasm to the periplasm. The first step is catalyzed by NqrF, which accepts electrons from NADH and reduces ubiquinone-1 to ubisemiquinone by a one-electron transfer pathway	Flavoprotein pyridine nucleotide cytochrome reductase-like, FAD-binding domain;2Fe-2S ferredoxin-type iron-sulfur binding domain;2Fe-2S ferredoxin-like superfamily;;Riboflavin synthase-like beta-barrel;Oxidoreductase FAD/NAD(P)-binding;Na(+)-translocating NADH-quinone reductase subunit F;2Fe-2S ferredoxin-type iron-sulfur binding domain;Ferredoxin-NADP reductase (FNR), nucleotide-binding domain	2.6e-06;3.9e-11;1.27e-19;2.88e-172;2.13e-35;5.1e-11;4.1e-178;1.28e-12;1.57e-32	IPR008333;IPR001041;IPR036010;;IPR017938;IPR001433;IPR010205;IPR001041;IPR039261	NA	NA	PTS
Alpha	bins.64_ctg8_40	bin_64	OTHER	0.005408	0.994592		2.26e-39	GBF58959.1 3',5'-cyclic adenosine monophosphate phosphodiesterase CpdA [Candidatus Phycosocius bacilliformis]	2.3e-30	Ser Thr protein phosphatase family protein	Calcineurin-like phosphoesterase domain, ApaH type;	9.2e-13;6.72e-33	IPR004843;	NA	NA	CpdA
Alpha	bins.21_ctg16_134	bin_21	OTHER	0.000299	0.999701		8.4e-31	WP_108441694.1 PhnA protein [Glaciimonas sp. PCH181]_x0001_PUA17820.1 PhnA protein [Glaciimonas sp. PCH181]	1.5e-24	PFAM PhnA protein	;Protein YjdM, C-terminal	9.61e-27;9.5e-32	;IPR013988	NA	NA	PhnA
Alpha	bins.83_ctg25_53	bin_83	OTHER	0.001322	0.998678		1.34e-49	RTL83044.1 alkylphosphonate utilization protein [Rhizobiales bacterium]	2.8e-39	PhnA protein	Protein YjdM, C-terminal;;Protein YjdM, N-terminal;;Protein YjdM	6.7e-33;8.5e-12;6.1e-14;9.61e-26;1.8e-40	IPR013988;;IPR013987;;IPR004624	NA	NA	PhnA
Alpha	bins.201_ctg10_100	bin_201	OTHER	0.002228	0.997772		1.22e-73	KAB2851117.1 VOC family protein [Hyphomicrobiaceae bacterium]	5.7e-51	3-demethylubiquinone-9 3-methyltransferase	PhnB-like;PhnB-like;Glyoxalase/Bleomycin resistance protein/Dihydroxybiphenyl dioxygenase	1.11e-44;1.4e-46;1.23e-49	IPR028973;IPR028973;IPR029068	NA	NA	PhnB
Alpha	bins.64_ctg14_109	bin_64	OTHER	0.001856	0.998144		5.95e-44	WP_087075691.1 VOC family protein [Arthrobacter agilis]_x0001_OUM39442.1 hypothetical protein B8W73_13200 [Arthrobacter agilis]	6.3e-45	3-demethylubiquinone-9 3-methyltransferase	PhnB-like;Glyoxalase/Bleomycin resistance protein/Dihydroxybiphenyl dioxygenase;PhnB-like	4.8e-39;1.5e-40;6.12e-39	IPR028973;IPR029068;IPR028973	NA	NA	PhnB
Alpha	bins.201_ctg59_294	bin_201	OTHER	0.000944	0.999056		3.79e-95	WP_121937939.1 16S rRNA (adenine(1518)-N(6)/adenine(1519)-N(6))-dimethyltransferase RsmA [Eilatimonas milleporae]_x0001_RMB08585.1 dimethyladenosine transferase [Eilatimonas milleporae]	2.8e-104	Specifically dimethylates two adjacent adenosines (A1518 and A1519) in the loop of a conserved hairpin near the 3'-end of 16S rRNA in the 30S particle. May play a critical role in biogenesis of 30S subunits	Ribosomal RNA adenine dimethylase;;Ribosomal RNA adenine methyltransferase KsgA/Erm;S-adenosyl-L-methionine-dependent methyltransferase	8.4e-67;4.89e-05;4.8e-43;2.21e-70	IPR011530;;IPR001737;IPR029063	NA	NA	RsmA
Alpha	bins.216_ctg8_4	bin_216	OTHER	0.001349	0.998651		4.81e-66	\WP_011191103.1 16S rRNA (adenine(1518)-N(6)/adenine(1519)-N(6))-dimethyltransferase RsmA [Rickettsia typhi]_x0001_Q68W66.1 RecName: Full=Ribosomal RNA small subunit methyltransferase A; AltName: Full=16S rRNA (adenine(1518)-N(6)/adenine(1519)-N(6))-dimethyltransferase; AltName: Full=16S rRNA dimethyladenosine transferase; AltName: Full=16S rRNA dimethylase; AltName: Full=S-adenosylmethionine-6-N…	9.9e-59	Specifically dimethylates two adjacent adenosines (A1518 and A1519) in the loop of a conserved hairpin near the 3'-end of 16S rRNA in the 30S particle. May play a critical role in biogenesis of 30S subunits	;Ribosomal RNA adenine dimethylase;Ribosomal RNA adenine methyltransferase KsgA/Erm;S-adenosyl-L-methionine-dependent methyltransferase	4.86e-05;1.4e-72;8.6e-52;1.89e-63	;IPR011530;IPR001737;IPR029063	NA	NA	RsmA
Alpha	bins.64_ctg12_18	bin_64	OTHER	0.001127	0.998873		1.78e-103	WP_066767309.1 16S rRNA (adenine(1518)-N(6)/adenine(1519)-N(6))-dimethyltransferase RsmA [Caulobacteraceae bacterium OTSz_A_272]_x0001_ANP44775.1 16S rRNA methyltransferase [Caulobacteraceae bacterium OTSz_A_272]	6.6e-76	Specifically dimethylates two adjacent adenosines (A1518 and A1519) in the loop of a conserved hairpin near the 3'-end of 16S rRNA in the 30S particle. May play a critical role in biogenesis of 30S subunits	S-adenosyl-L-methionine-dependent methyltransferase;Ribosomal RNA adenine dimethylase;;Ribosomal RNA adenine methyltransferase KsgA/Erm	2.21e-76;4e-73;1.56e-08;3.9e-53	IPR029063;IPR011530;;IPR001737	NA	NA	RsmA
Alpha	bins.83_ctg22_8	bin_83	OTHER	0.00033	0.99967		1.79e-89	WP_149468203.1 16S rRNA (adenine(1518)-N(6)/adenine(1519)-N(6))-dimethyltransferase RsmA [Roseomonas genomospecies 6]_x0001_KAA0682303.1 16S rRNA (adenine(1518)-N(6)/adenine(1519)-N(6))-dimethyltransferase RsmA [Roseomonas genomospecies 6]	7.7e-77	Specifically dimethylates two adjacent adenosines (A1518 and A1519) in the loop of a conserved hairpin near the 3'-end of 16S rRNA in the 30S particle. May play a critical role in biogenesis of 30S subunits	S-adenosyl-L-methionine-dependent methyltransferase;;Ribosomal RNA adenine methyltransferase KsgA/Erm;Ribosomal RNA adenine dimethylase	9.94e-74;3.52e-08;1.3e-51;1.6e-72	IPR029063;;IPR001737;IPR011530	NA	NA	RsmA
Alpha	bins.201_ctg45_100	bin_201	OTHER	0.001072	0.998928		1.98e-70	PPD27254.1 MucR family transcriptional regulator [Hyphomicrobium sp.]	2.2e-59	Transcriptional regulator	ROSMUCR transcriptional regulator	2.3e-52	IPR008807	NA	NA	MucR
Alpha	bins.201_ctg66_5	bin_201	OTHER	0.002849	0.997151		4e-11	WP_080160635.1 hypothetical protein [Salmonella enterica]	NA	NA	ROSMUCR transcriptional regulator	5.6e-10	IPR008807	NA	NA	MucR
Alpha	bins.64_ctg48_11	bin_64	OTHER	0.000581	0.999419		1.77e-52	WP_135210452.1 MucR family transcriptional regulator [Alphaproteobacteria bacterium SYSU XM001]	1.8e-43	Transcriptional regulator	ROSMUCR transcriptional regulator	1e-47	IPR008807	NA	NA	MucR
Alpha	bins.64_ctg89_65	bin_64	OTHER	0.002875	0.997125		3.25e-46	WP_056795503.1 MucR family transcriptional regulator [Bosea sp. Root381]_x0001_KRE17935.1 MucR family transcriptional regulator [Bosea sp. Root381]	3.4e-41	Transcriptional regulator	ROSMUCR transcriptional regulator	2e-52	IPR008807	NA	NA	MucR
Alpha	bins.83_ctg3_66	bin_83	OTHER	0.001705	0.998295		4.09e-47	WP_109518669.1 MucR family transcriptional regulator [Roseomonas aestuarii]_x0001_PWC27043.1 MucR family transcriptional regulator [Roseomonas aestuarii]	6.6e-40	ROS/MUCR transcriptional regulator protein	ROSMUCR transcriptional regulator	6.6e-48	IPR008807	NA	NA	MucR
Alpha	bins.201_ctg19_152	bin_201	OTHER	0.00105	0.99895		3.83e-36	KUO64529.1 Crp/Fnr family transcriptional regulator [Alphaproteobacteria bacterium BRH_c36]	6.8e-28	Cyclic nucleotide-monophosphate binding domain	Cyclic nucleotide-binding domain;Cyclic nucleotide-binding-like;Cyclic nucleotide-binding domain	5e-20;1.31e-28;4.26e-24	IPR000595;IPR018490;IPR000595	NA	NA	CRP
Alpha	bins.201_ctg57_82	bin_201	OTHER	0.001534	0.998466		2.95e-91	PPC85428.1 Crp/Fnr family transcriptional regulator [Hyphomicrobium sp.]_x0001_PPD01928.1 Crp/Fnr family transcriptional regulator [Hyphomicrobium sp.]	7.1e-77	cAMP-binding proteins - catabolite gene activator and regulatory subunit of cAMP-dependent protein kinases	Cyclic nucleotide-binding domain;Crp-type HTH domain;Winged helix DNA-binding domain superfamily;Cyclic nucleotide-binding domain;Cyclic nucleotide-binding-like	2.03e-20;2.1e-09;9.98e-11;7.3e-15;3.54e-25	IPR000595;IPR012318;IPR036390;IPR000595;IPR018490	NA	NA	CRP
Alpha	bins.201_ctg61_46	bin_201	OTHER	0.000937	0.999063		1.86e-94	WP_046478068.1 MULTISPECIES: Crp/Fnr family transcriptional regulator [Filomicrobium]_x0001_CFX23502.1 Crp/Fnr family transcription regulator [Candidatus Filomicrobium marinum]_x0001_CPR19056.1 Crp/Fnr family transcription regulator [Candidatus Filomicrobium marinum]_x0001_SDO10693.1 cAMP-binding domain of CRP or a regulatory subunit of cAMP-dependent protein kinases [Filomicrobium insigne]	3.1e-66	COG0664 cAMP-binding proteins - catabolite gene activator and regulatory subunit of cAMP-dependent protein kinases	Cyclic nucleotide-binding-like;Winged helix DNA-binding domain superfamily;Cyclic nucleotide-binding domain;Crp-type HTH domain;Cyclic nucleotide-binding domain	1.7e-32;4.26e-09;1.78e-27;2.3e-11;7.6e-22	IPR018490;IPR036390;IPR000595;IPR012318;IPR000595	NA	NA	CRP
Alpha	bins.201_ctg66_77	bin_201	OTHER	0.000651	0.999349		1.94e-35	WP_099155661.1 hypothetical protein [Lewinella nigricans]_x0001_PHN00922.1 hypothetical protein CRP01_39700 [Lewinella nigricans DSM 23189 = NBRC 102662]	3.4e-27	Psort location Cytoplasmic, score 8.96	NA	NA	NA	NA	NA	CRP
Alpha	bins.201_ctg73_124	bin_201	OTHER	0.000596	0.999404		7.32e-97	RPG43037.1 Crp/Fnr family transcriptional regulator [Hyphomicrobiaceae bacterium TMED74]	4.8e-67	cyclic nucleotide-binding	Winged helix DNA-binding domain superfamily;Crp-type HTH domain;Cyclic nucleotide-binding domain;Cyclic nucleotide-binding domain;Cyclic nucleotide-binding-like	5.46e-15;2.1e-13;3e-14;2.39e-19;9.69e-26	IPR036390;IPR012318;IPR000595;IPR000595;IPR018490	NA	NA	CRP
Alpha	bins.201_ctg74_79	bin_201	OTHER	0.029033	0.970967		1.88e-68	CFX08132.1 Crp/Fnr family transcription regulator [Candidatus Filomicrobium marinum]_x0001_CPR16736.1 Crp/Fnr family transcription regulator [Candidatus Filomicrobium marinum]_x0001_SDP59548.1 Cyclic nucleotide-binding domain-containing protein [Filomicrobium insigne]	1.4e-41	Transcriptional regulator, Crp Fnr family	Cyclic nucleotide-binding-like;Cyclic nucleotide-binding domain;Cyclic nucleotide-binding domain	7.99e-23;1.85e-22;1.1e-12	IPR018490;IPR000595;IPR000595	NA	NA	CRP
Alpha	bins.21_ctg17_24	bin_21	OTHER	0.002819	0.997181		2.23e-36	PIR38505.1 hypothetical protein COV35_06985 [Alphaproteobacteria bacterium CG11_big_fil_rev_8_21_14_0_20_39_49]	1.4e-29	cAMP-binding proteins - catabolite gene activator and regulatory subunit of cAMP-dependent protein kinases	Cyclic nucleotide-binding domain;Crp-type HTH domain;Cyclic nucleotide-binding domain;Cyclic nucleotide-binding-like	3.83e-24;5.2e-10;6e-18;5.5e-26	IPR000595;IPR012318;IPR000595;IPR018490	NA	NA	CRP
Alpha	bins.64_ctg8_12	bin_64	OTHER	0.004363	0.995637		3.46e-59	WP_054129533.1 Crp/Fnr family transcriptional regulator [alpha proteobacterium AAP81b]	1.4e-30	Transcriptional regulator, Crp Fnr family	Cyclic nucleotide-binding domain;Cyclic nucleotide-binding-like;Cyclic nucleotide-binding domain	7.7e-12;1.57e-18;9.65e-11	IPR000595;IPR018490;IPR000595	NA	NA	CRP
Alpha	bins.64_ctg8_29	bin_64	OTHER	0.002662	0.997338		8.1e-82	WP_094747487.1 Crp/Fnr family transcriptional regulator [alpha proteobacterium U9-1i]_x0001_GAM97850.1 cAMP-binding proteins [alpha proteobacterium U9-1i]	1.9e-55	Crp-like helix-turn-helix domain	Cyclic nucleotide-binding domain;Cyclic nucleotide-binding domain;Winged helix DNA-binding domain superfamily;Crp-type HTH domain;Cyclic nucleotide-binding-like;	2.31e-13;4.1e-11;1.84e-15;1.3e-16;4.84e-16;1.22e-08	IPR000595;IPR000595;IPR036390;IPR012318;IPR018490;	NA	NA	CRP
Alpha	bins.64_ctg46_1	bin_64	OTHER	0.000759	0.999241		5.72e-67	OQW56462.1 hypothetical protein A4S17_13765 [Proteobacteria bacterium HN_bin10]	2.9e-48	Cyclic nucleotide-monophosphate binding domain	Cyclic nucleotide-binding domain;Winged helix DNA-binding domain superfamily;Crp-type HTH domain;Cyclic nucleotide-binding domain;Cyclic nucleotide-binding-like	2.9e-18;1.63e-10;2.8e-14;1.55e-23;6.94e-27	IPR000595;IPR036390;IPR012318;IPR000595;IPR018490	NA	NA	CRP
Alpha	bins.201_ctg59_260	bin_201	OTHER	0.0007	0.9993		9.37e-73	KAB2938267.1 RNA polymerase-binding protein DksA [Hyphomicrobium sp.]	1.5e-62	Transcription factor that acts by binding directly to the RNA polymerase (RNAP). Required for negative regulation of rRNA expression and positive regulation of several amino acid biosynthesis promoters	DksA, N-terminal domain superfamily;RNA polymerase-binding transcription factor DksA;Zinc finger, DksA/TraR C4-type;	1.83e-32;9.4e-44;2.9e-11;1.28e-08	IPR037187;IPR012784;IPR000962;	NA	NA	DskA
Alpha	bins.216_ctg32_7	bin_216	OTHER	0.000209	0.999791		6.63e-60	WP_094649386.1 RNA polymerase-binding protein DksA [Rickettsia endosymbiont of Culicoides newsteadi]_x0001_OZG31733.1 RNA polymerase-binding protein DksA [Rickettsia endosymbiont of Culicoides newsteadi]	2.2e-51	Transcription factor that acts by binding directly to the RNA polymerase (RNAP). Required for negative regulation of rRNA expression and positive regulation of several amino acid biosynthesis promoters	DksA, N-terminal domain superfamily;Zinc finger, DksA/TraR C4-type;;RNA polymerase-binding transcription factor DksA	5.49e-31;1.6e-13;7.98e-10;2.5e-45	IPR037187;IPR000962;;IPR012784	NA	NA	DskA
Alpha	bins.21_ctg7_67	bin_21	OTHER	0.000416	0.999584		3.16e-54	TAE34917.1 RNA polymerase-binding protein DksA [Alphaproteobacteria bacterium]	3.6e-46	Transcription factor that acts by binding directly to the RNA polymerase (RNAP). Required for negative regulation of rRNA expression and positive regulation of several amino acid biosynthesis promoters. Also required for regulation of fis expression	DksA, N-terminal domain superfamily;Zinc finger, DksA/TraR C4-type;;RNA polymerase-binding transcription factor DksA	3.53e-31;1e-11;3.14e-09;1.4e-43	IPR037187;IPR000962;;IPR012784	NA	NA	DskA
Alpha	bins.83_ctg11_170	bin_83	OTHER	0.000177	0.999823		4.98e-55	WP_114391699.1 RNA polymerase-binding protein DksA [Rhodospirillaceae bacterium NAU-10]	3e-48	Transcription factor that acts by binding directly to the RNA polymerase (RNAP). Required for negative regulation of rRNA expression and positive regulation of several amino acid biosynthesis promoters	DksA, N-terminal domain superfamily;RNA polymerase-binding transcription factor DksA;Zinc finger, DksA/TraR C4-type;	1.31e-30;3.3e-42;1.6e-10;1.13e-07	IPR037187;IPR012784;IPR000962;	NA	NA	DskA
Alpha	bins.201_ctg45_263	bin_201	OTHER	0.070013	0.929987		1.19e-144	GBF25788.1 signal transduction histidine-protein kinase BarA [bacterium MnTg02]	8.4e-148	PhoQ Sensor	CheY-like superfamily;Signal transduction histidine kinase, dimerisation/phosphoacceptor domain superfamily;Histidine kinase/HSP90-like ATPase;;Signal transduction response regulator, receiver domain;Signal transduction histidine kinase, dimerisation/phosphoacceptor domain;Signal transduction histidine kinase, phosphotransfer (Hpt) domain;HAMP domain;HAMP domain;Signal transduction histidine kina…	1.11e-30;2.75e-19;8.1e-29;1.18e-52;4.91e-24;6.9e-17;5.4e-05;4.98e-05;6.5e-08;1.01e-14;9.5e-21;4.06e-17;1.7e-05;6.81e-46	IPR011006;IPR036097;IPR003594;;IPR001789;IPR003661;IPR008207;IPR003660;IPR003660;IPR003661;IPR001789;IPR036641;;IPR036890	7.86e-29	GH3	BarA
Alpha	bins.216_ctg58_6	bin_216	OTHER	0.001175	0.998825		2.79e-14	WP_046507458.1 carbon storage regulator CsrA [Kiloniella litopenaei]_x0001_KKJ76525.1 carbon storage regulator CsrA [Kiloniella litopenaei]	4.6e-11	Global regulator protein family	Translational regulator CsrA;Carbon storage regulator superfamily	1.1e-17;4.32e-14	IPR003751;IPR036107	NA	NA	CsrA
Alpha	bins.21_ctg16_274	bin_21	OTHER	0.000251	0.999749		2.9e-23	PZP86144.1 carbon storage regulator [Azospirillum brasilense]	1.2e-15	Could accelerate the degradation of some genes transcripts potentially through selective RNA binding	Translational regulator CsrA;Carbon storage regulator superfamily	1.4e-19;6.67e-15	IPR003751;IPR036107	NA	NA	CsrA
Alpha	bins.216_ctg18_4	bin_216	OTHER	0.000582	0.999418		1.96e-50	WP_057700090.1 biofilm PGA synthesis protein PgaB [Rickettsia rhipicephali]_x0001_ALN41305.1 biofilm PGA synthesis protein PgaB [Rickettsia rhipicephali]	6.7e-46	Biotin-protein ligase, N terminal	Biotin-protein ligase, N-terminal;Class I glutamine amidotransferase-like;	4.1e-60;5.13e-09;3.88e-21	IPR019197;IPR029062;	NA	NA	PagB
Alpha	bins.64_ctg1_15	bin_64	OTHER	0.001777	0.998223		2.94e-148	WP_094748704.1 transcriptional regulator GcvA [alpha proteobacterium U9-1i]_x0001_GAM99060.1 glycine cleavage system transcriptional activator GcvA [alpha proteobacterium U9-1i]	5.6e-95	Transcriptional regulator, LysR family	Winged helix DNA-binding domain superfamily;Transcription regulator HTH, LysR;LysR, substrate-binding;;	3.02e-21;2.1e-21;2.1e-41;9.93e-42;1.83e-82	IPR036390;IPR000847;IPR005119;;	NA	NA	GcvA
Alpha	bins.201_ctg13_113	bin_201	OTHER	0.000897	0.999103		1.93e-120	CFX51854.1 DNA-binding response regulator in two-component regulatory system with EnvZ [Candidatus Filomicrobium marinum]_x0001_CPR20083.1 DNA-binding response regulator in two-component regulatory system with EnvZ [Candidatus Filomicrobium marinum]_x0001_SDP09891.1 two component transcriptional regulator, winged helix family [Filomicrobium insigne]	1.1e-90	Two component transcriptional regulator	Signal transduction response regulator, receiver domain;CheY-like superfamily;Signal transduction response regulator, receiver domain;OmpR/PhoB-type DNA-binding domain;Signal transduction response regulator, C-terminal effector;OmpR/PhoB-type DNA-binding domain	8.6e-27;1.57e-40;2.49e-35;2.8e-26;1.08e-21;4.7e-18	IPR001789;IPR011006;IPR001789;IPR001867;IPR016032;IPR001867	1.59e-08	GT2	EnvZ
Alpha	bins.64_ctg67_90	bin_64	OTHER	0.006788	0.993212		2.23e-187	TPW08892.1 two-component system, OmpR family, osmolarity sensor histidine kinase EnvZ [Alphaproteobacteria bacterium]	8.9e-115	COG0642 Signal transduction histidine kinase	Signal transduction histidine kinase, dimerisation/phosphoacceptor domain;;Histidine kinase/HSP90-like ATPase;Signal transduction histidine kinase, dimerisation/phosphoacceptor domain superfamily;Histidine kinase/HSP90-like ATPase superfamily	7.74e-05;5.98e-27;2.6e-18;2.94e-09;3.01e-31	IPR003661;;IPR003594;IPR036097;IPR036890	NA	NA	EnvZ
Alpha	bins.201_ctg5_24	bin_201	OTHER	0.000958	0.999042		4.71e-117	KUO64243.1 two-component system response regulator [Alphaproteobacteria bacterium BRH_c36]	1.5e-74	Two component transcriptional regulator, winged helix family	OmpR/PhoB-type DNA-binding domain;CheY-like superfamily;Signal transduction response regulator, receiver domain;Signal transduction response regulator, receiver domain;OmpR/PhoB-type DNA-binding domain;Signal transduction response regulator, C-terminal effector	1e-18;6.4e-42;9.4e-28;9.23e-39;3.89e-25;1.02e-23	IPR001867;IPR011006;IPR001789;IPR001789;IPR001867;IPR016032	2.62e-18	GT2	OmpR
Alpha	bins.201_ctg5_31	bin_201	OTHER	0.000775	0.999225		4.21e-79	WP_083590547.1 response regulator transcription factor [Aurantimonas sp. 22II-16-19i]_x0001_ORE98148.1 two component transcriptional regulator [Aurantimonas sp. 22II-16-19i]	7.8e-73	Transcriptional regulatory protein, C terminal	Signal transduction response regulator, receiver domain;OmpR/PhoB-type DNA-binding domain;OmpR/PhoB-type DNA-binding domain;CheY-like superfamily;Signal transduction response regulator, C-terminal effector;Signal transduction response regulator, receiver domain	3.6e-27;1.56e-29;2.5e-23;1.25e-39;1.84e-26;8.38e-33	IPR001789;IPR001867;IPR001867;IPR011006;IPR016032;IPR001789	8.21e-10	GT2	OmpR
Alpha	bins.201_ctg5_68	bin_201	OTHER	0.000641	0.999359		5.04e-95	WP_068198460.1 response regulator [Rhodospirillaceae bacterium CCH5-H10]	5.5e-84	COG0745 Response regulators consisting of a CheY-like receiver domain and a winged-helix DNA-binding domain	Signal transduction response regulator, receiver domain;Signal transduction response regulator, C-terminal effector;OmpR/PhoB-type DNA-binding domain;CheY-like superfamily;Signal transduction response regulator, receiver domain;OmpR/PhoB-type DNA-binding domain	2.1e-25;8.5e-28;1.12e-32;8.68e-40;1.61e-35;6.9e-23	IPR001789;IPR016032;IPR001867;IPR011006;IPR001789;IPR001867	3.37e-11	GT2	OmpR
Alpha	bins.201_ctg11_112	bin_201	OTHER	0.000786	0.999214		2.08e-126	WP_046477376.1 MULTISPECIES: phosphate regulon transcriptional regulatory protein PhoB [Filomicrobium]_x0001_CFX13188.1 Phosphate regulon transcriptional regulatory protein PhoB [Candidatus Filomicrobium marinum]_x0001_CPR17572.1 Phosphate regulon transcriptional regulatory protein PhoB [Candidatus Filomicrobium marinum]_x0001_SDO31767.1 two-component system, OmpR family, phosphate regulon respon…	1.4e-106	Two component transcriptional regulator PhoB, winged helix family	Signal transduction response regulator, receiver domain;OmpR/PhoB-type DNA-binding domain;CheY-like superfamily;Signal transduction response regulator, C-terminal effector;Signal transduction response regulator, phosphate regulon transcriptional regulatory protein PhoB;OmpR/PhoB-type DNA-binding domain;Signal transduction response regulator, receiver domain	7.53e-38;3.2e-27;8.54e-44;1.22e-28;6e-104;7e-38;5.9e-30	IPR001789;IPR001867;IPR011006;IPR016032;IPR011879;IPR001867;IPR001789	4.26e-21	GT2	OmpR
Alpha	bins.201_ctg12_3	bin_201	OTHER	0.00048	0.99952		5.96e-148	PPD29753.1 DNA-binding response regulator [Hyphomicrobium sp.]	5.5e-93	COG0745 Response regulators consisting of a CheY-like receiver domain and a winged-helix DNA-binding domain	Signal transduction response regulator, receiver domain;OmpR/PhoB-type DNA-binding domain;CheY-like superfamily;Signal transduction response regulator, C-terminal effector;OmpR/PhoB-type DNA-binding domain;Signal transduction response regulator, receiver domain	4.5e-31;1.3e-19;1.11e-43;1.56e-23;1.95e-26;5.42e-41	IPR001789;IPR001867;IPR011006;IPR016032;IPR001867;IPR001789	2.11e-14	CE11	OmpR
Alpha	bins.201_ctg13_113	bin_201	OTHER	0.000897	0.999103		1.93e-120	CFX51854.1 DNA-binding response regulator in two-component regulatory system with EnvZ [Candidatus Filomicrobium marinum]_x0001_CPR20083.1 DNA-binding response regulator in two-component regulatory system with EnvZ [Candidatus Filomicrobium marinum]_x0001_SDP09891.1 two component transcriptional regulator, winged helix family [Filomicrobium insigne]	1.1e-90	Two component transcriptional regulator	Signal transduction response regulator, receiver domain;CheY-like superfamily;Signal transduction response regulator, receiver domain;OmpR/PhoB-type DNA-binding domain;Signal transduction response regulator, C-terminal effector;OmpR/PhoB-type DNA-binding domain	8.6e-27;1.57e-40;2.49e-35;2.8e-26;1.08e-21;4.7e-18	IPR001789;IPR011006;IPR001789;IPR001867;IPR016032;IPR001867	1.59e-08	GT2	OmpR
Alpha	bins.201_ctg35_47	bin_201	OTHER	0.000862	0.999138		1.19e-292	WP_109920393.1 adenosylcobalamin-dependent ribonucleoside-diphosphate reductase [Zavarzinia compransoris]_x0001_PWR21748.1 adenosylcobalamin-dependent ribonucleoside-diphosphate reductase [Zavarzinia compransoris]_x0001_TDP45461.1 ribonucleoside-diphosphate reductase class II [Zavarzinia compransoris]	3.3e-277	Catalyzes the reduction of ribonucleotides to deoxyribonucleotides. May function to provide a pool of deoxyribonucleotide precursors for DNA repair during oxygen limitation and or for immediate growth after restoration of oxygen	Ribonucleotide reductase large subunit, N-terminal;Ribonucleotide reductase, adenosylcobalamin-dependent;Ribonucleotide reductase large subunit, C-terminal;Ribonucleotide reductase, adenosylcobalamin-dependent;	1.2e-08;0;7.9e-131;4.4e-168;6.87e-161	IPR013509;IPR013344;IPR000788;IPR013344;	NA	NA	OmpR
Alpha	bins.201_ctg39_38	bin_201	OTHER	0.000839	0.999161		1.59e-84	WP_141850869.1 response regulator [Elioraea sp. Yellowstone]_x0001_TQF85213.1 response regulator transcription factor [Elioraea sp. Yellowstone]	4.6e-79	Two component transcriptional regulator, winged helix family	CheY-like superfamily;Signal transduction response regulator, receiver domain;Signal transduction response regulator, C-terminal effector;OmpR/PhoB-type DNA-binding domain;Signal transduction response regulator, receiver domain;OmpR/PhoB-type DNA-binding domain	5.12e-41;1.1e-27;6.52e-24;3.7e-22;1.1e-40;2.04e-28	IPR011006;IPR001789;IPR016032;IPR001867;IPR001789;IPR001867	2.27e-11	GT2	OmpR
Alpha	bins.201_ctg39_46	bin_201	OTHER	0.000948	0.999052		3e-106	WP_072387192.1 response regulator transcription factor [Hyphomicrobium sp. CS1BSMeth3]_x0001_ODT17710.1 DNA-binding response regulator [Hyphomicrobium sp. SCN 65-11]	9.4e-89	transcriptional regulator, winged helix family	CheY-like superfamily;OmpR/PhoB-type DNA-binding domain;Signal transduction response regulator, receiver domain;Signal transduction response regulator, receiver domain;OmpR/PhoB-type DNA-binding domain	1.61e-37;3.03e-38;8.4e-26;1.74e-35;1.6e-28	IPR011006;IPR001867;IPR001789;IPR001789;IPR001867	8.66e-12	CE11	OmpR
Alpha	bins.201_ctg43_6	bin_201	OTHER	0.339848	0.660152		1.91e-24	WP_134691425.1 response regulator [Pseudomonas sp. RIT623]_x0001_TFF41125.1 response regulator [Pseudomonas sp. RIT623]	5.1e-27	Transcriptional regulatory protein, C terminal	OmpR/PhoB-type DNA-binding domain;Signal transduction response regulator, C-terminal effector;Signal transduction response regulator, receiver domain;OmpR/PhoB-type DNA-binding domain;Signal transduction response regulator, receiver domain;CheY-like superfamily	6.4e-17;1.05e-20;1.06e-08;1.62e-23;4.9e-08;3.42e-15	IPR001867;IPR016032;IPR001789;IPR001867;IPR001789;IPR011006	NA	NA	OmpR
Alpha	bins.201_ctg45_60	bin_201	OTHER	0.000751	0.999249		5.78e-118	WP_046478377.1 MULTISPECIES: response regulator transcription factor [Filomicrobium]_x0001_CFX31767.1 Transcriptional regulatory protein CusR [Candidatus Filomicrobium marinum]_x0001_CPR22004.1 Transcriptional regulatory protein CusR [Candidatus Filomicrobium marinum]_x0001_SDP46360.1 two-component system, OmpR family, response regulator [Filomicrobium insigne]	6.6e-98	Transcriptional regulator	Signal transduction response regulator, receiver domain;CheY-like superfamily;OmpR/PhoB-type DNA-binding domain;OmpR/PhoB-type DNA-binding domain;Signal transduction response regulator, receiver domain	7.7e-23;5.89e-36;3.92e-40;2.2e-28;2.51e-32	IPR001789;IPR011006;IPR001867;IPR001867;IPR001789	2.85e-09	GT35	OmpR
Alpha	bins.201_ctg45_68	bin_201	OTHER	0.001551	0.998449		3.15e-123	KUO61795.1 two-component system response regulator [Alphaproteobacteria bacterium BRH_c36]	9.4e-105	Two component transcriptional regulator	OmpR/PhoB-type DNA-binding domain;CheY-like superfamily;Signal transduction response regulator, receiver domain;OmpR/PhoB-type DNA-binding domain;Signal transduction response regulator, receiver domain	2.12e-32;8.06e-41;2.72e-40;4.3e-24;9.1e-28	IPR001867;IPR011006;IPR001789;IPR001867;IPR001789	1.9e-12	GH130	OmpR
Alpha	bins.201_ctg57_169	bin_201	OTHER	0.001165	0.998835		1.16e-226	WP_052743786.1 MULTISPECIES: HAMP domain-containing protein [Filomicrobium]_x0001_CFX19654.1 Sensor protein ChvG [Candidatus Filomicrobium marinum]_x0001_CPR18544.1 Sensor protein ChvG [Candidatus Filomicrobium marinum]_x0001_SDO17435.1 two-component system, OmpR family, sensor histidine kinase ChvG [Filomicrobium insigne]	8e-160	PhoQ Sensor	HAMP domain;Sensor N-terminal transmembrane domain;;HAMP domain;Signal transduction histidine kinase, dimerisation/phosphoacceptor domain;Stimulus-sensing domain;;Signal transduction histidine kinase, dimerisation/phosphoacceptor domain superfamily;Histidine kinase/HSP90-like ATPase superfamily;Signal transduction histidine kinase, dimerisation/phosphoacceptor domain;Histidine kinase/HSP90-like A…	3.4e-07;1.3e-13;2.62e-05;0.00262825;9e-14;2.3e-25;4.61e-31;2.16e-15;4.06e-36;1.36e-12;8.8e-21	IPR003660;IPR025908;;IPR003660;IPR003661;IPR025919;;IPR036097;IPR036890;IPR003661;IPR003594	1.2e-13	GT2	OmpR
Alpha	bins.201_ctg57_170	bin_201	OTHER	0.000669	0.999331		1.68e-137	WP_046477916.1 MULTISPECIES: response regulator transcription factor [Filomicrobium]_x0001_CFX19668.1 DNA-binding response regulator in two-component regulatory system with BaeS [Candidatus Filomicrobium marinum]_x0001_CPR18546.1 DNA-binding response regulator in two-component regulatory system with BaeS [Candidatus Filomicrobium marinum]_x0001_SDO17394.1 two-component system, OmpR family, respon…	2.5e-116	Transcriptional regulatory protein, C terminal	OmpR/PhoB-type DNA-binding domain;Signal transduction response regulator, receiver domain;CheY-like superfamily;Signal transduction response regulator, receiver domain;Signal transduction response regulator, C-terminal effector;OmpR/PhoB-type DNA-binding domain	3.63e-31;1.5e-33;8.11e-38;9.3e-28;5.39e-27;8.7e-22	IPR001867;IPR001789;IPR011006;IPR001789;IPR016032;IPR001867	1.42e-14	GT2	OmpR
Alpha	bins.201_ctg69_90	bin_201	OTHER	0.001795	0.998205		3.18e-71	WP_124803494.1 response regulator transcription factor [Halomonas sp. YLB-10]_x0001_RQW72133.1 DNA-binding response regulator [Halomonas sp. YLB-10]	2.3e-61	Transcriptional regulatory protein, C terminal	OmpR/PhoB-type DNA-binding domain;Signal transduction response regulator, receiver domain;Signal transduction response regulator, receiver domain;CheY-like superfamily;OmpR/PhoB-type DNA-binding domain	2.93e-31;9.1e-26;2.23e-39;8.68e-38;2e-23	IPR001867;IPR001789;IPR001789;IPR011006;IPR001867	1.25e-09	GT2	OmpR
Alpha	bins.201_ctg74_74	bin_201	OTHER	0.000184	0.999816		5.29e-126	KUO60347.1 two-component system response regulator [Alphaproteobacteria bacterium BRH_c36]	2.3e-106	Transcriptional regulator	OmpR/PhoB-type DNA-binding domain;Signal transduction response regulator, receiver domain;Signal transduction response regulator, receiver domain;OmpR/PhoB-type DNA-binding domain;CheY-like superfamily	1.46e-24;5.4e-26;5.99e-30;2.3e-21;1.27e-36	IPR001867;IPR001789;IPR001789;IPR001867;IPR011006	2.96e-09	GT2	OmpR
Alpha	bins.201_ctg75_18	bin_201	OTHER	0.00171	0.99829		2.04e-141	WP_046479165.1 MULTISPECIES: response regulator transcription factor [Filomicrobium]_x0001_CFX49887.1 Cell cycle response regulator CtrA [Candidatus Filomicrobium marinum]_x0001_CPR20287.1 Cell cycle response regulator CtrA [Candidatus Filomicrobium marinum]_x0001_SDP12821.1 cell cycle transcriptional regulator CtrA [Filomicrobium insigne]	2.4e-119	two component transcriptional regulator	CheY-like superfamily;OmpR/PhoB-type DNA-binding domain;Signal transduction response regulator, receiver domain;OmpR/PhoB-type DNA-binding domain;Signal transduction response regulator, receiver domain	7.83e-38;7.8e-28;1.72e-36;5.8e-20;6.9e-25	IPR011006;IPR001867;IPR001789;IPR001867;IPR001789	7.02e-15	GT2	OmpR
Alpha	bins.216_ctg28_11	bin_216	OTHER	0.000207	0.999793		2.33e-42	WP_144069106.1 response regulator [Ferrovibrio sp. K5]_x0001_QDO98125.1 response regulator [Ferrovibrio sp. K5]	6.3e-56	COG0745 Response regulators consisting of a CheY-like receiver domain and a winged-helix DNA-binding domain	Signal transduction response regulator, C-terminal effector;Signal transduction response regulator, receiver domain;OmpR/PhoB-type DNA-binding domain;CheY-like superfamily;Signal transduction response regulator, receiver domain;OmpR/PhoB-type DNA-binding domain	2.13e-18;3.01e-37;2.58e-17;3.98e-36;3.7e-29;5.6e-16	IPR016032;IPR001789;IPR001867;IPR011006;IPR001789;IPR001867	3.72e-12	CE11	OmpR
Alpha	bins.216_ctg62_12	bin_216	OTHER	0.00171	0.99829		3.42e-119	RTK92840.1 response regulator transcription factor [Rickettsiales bacterium]	2.2e-96	COG0745 Response regulators consisting of a CheY-like receiver domain and a winged-helix DNA-binding domain	OmpR/PhoB-type DNA-binding domain;OmpR/PhoB-type DNA-binding domain;Signal transduction response regulator, receiver domain;Signal transduction response regulator, receiver domain;CheY-like superfamily	5.6e-30;1.3e-21;2.1e-26;1.84e-36;2.13e-38	IPR001867;IPR001867;IPR001789;IPR001789;IPR011006	5.19e-13	GH130	OmpR
Alpha	bins.216_ctg68_4	bin_216	OTHER	0.000581	0.999419		1.1e-70	PCJ25120.1 two-component system response regulator [Rickettsiales bacterium]	1e-53	COG0745 Response regulators consisting of a CheY-like receiver domain and a winged-helix DNA-binding domain	CheY-like superfamily;OmpR/PhoB-type DNA-binding domain;Signal transduction response regulator, C-terminal effector;OmpR/PhoB-type DNA-binding domain	9.96e-15;4.9e-23;7.94e-27;9.99e-30	IPR011006;IPR001867;IPR016032;IPR001867	NA	NA	OmpR
Alpha	bins.21_ctg1_38	bin_21	OTHER	0.003121	0.996879		1.44e-53	WP_109922245.1 cytochrome b [Zavarzinia compransoris]_x0001_PWR20030.1 cytochrome B [Zavarzinia compransoris]_x0001_TDP44850.1 cytochrome b561 [Zavarzinia compransoris]	2.3e-35	cytochrome b561	Cytochrome b561, bacterial/Ni-hydrogenase;Di-haem cytochrome, transmembrane	5.3e-26;4.94e-33	IPR011577;IPR016174	NA	NA	OmpR
Alpha	bins.21_ctg3_48	bin_21	OTHER	0.01006	0.98994		3.09e-08	WP_109922556.1 uroporphyrinogen-III synthase [Zavarzinia compransoris]_x0001_PWR18870.1 hypothetical protein DKG75_18020 [Zavarzinia compransoris]_x0001_TDP48865.1 uroporphyrinogen-III synthase [Zavarzinia compransoris]	1.2e-13	transferase activity, transferring acyl groups other than amino-acyl groups	NA	NA	NA	NA	NA	OmpR
Alpha	bins.21_ctg5_35	bin_21	OTHER	0.001444	0.998556		1.45e-133	PZP85741.1 DNA-binding response regulator [Azospirillum brasilense]	5.9e-105	COG0745 Response regulators consisting of a CheY-like receiver domain and a winged-helix DNA-binding domain	Signal transduction response regulator, receiver domain;OmpR/PhoB-type DNA-binding domain;CheY-like superfamily;OmpR/PhoB-type DNA-binding domain;Signal transduction response regulator, receiver domain	7.4e-25;6.69e-27;1.57e-37;2.7e-19;1.18e-35	IPR001789;IPR001867;IPR011006;IPR001867;IPR001789	3.35e-10	CE11	OmpR
Alpha	bins.21_ctg6_28	bin_21	OTHER	0.000746	0.999254		5.03e-95	WP_068490117.1 response regulator transcription factor [Magnetospirillum marisnigri]_x0001_OAN53695.1 DNA-binding response regulator [Magnetospirillum marisnigri]	2e-83	Transcriptional regulatory protein, C terminal	Signal transduction response regulator, receiver domain;CheY-like superfamily;OmpR/PhoB-type DNA-binding domain;Signal transduction response regulator, C-terminal effector;Signal transduction response regulator, receiver domain;OmpR/PhoB-type DNA-binding domain	5.8e-26;3.42e-35;3.26e-38;3.97e-32;8.53e-34;2.1e-28	IPR001789;IPR011006;IPR001867;IPR016032;IPR001789;IPR001867	3.06e-13	GT2	OmpR
Alpha	bins.21_ctg6_34	bin_21	OTHER	0.008221	0.991779		1.26e-77	WP_109919706.1 guanylate kinase [Zavarzinia compransoris]_x0001_PWR23676.1 guanylate kinase [Zavarzinia compransoris]_x0001_TDP47895.1 guanylate kinase [Zavarzinia compransoris]	1.6e-64	Essential for recycling GMP and indirectly, cGMP	;P-loop containing nucleoside triphosphate hydrolase;Guanylate kinase;Guanylate kinase/L-type calcium channel beta subunit	4.55e-58;7.53e-64;1.2e-67;4.2e-49	;IPR027417;IPR017665;IPR008145	7.28e-22	GH99	OmpR
Alpha	bins.21_ctg6_64	bin_21	OTHER	0.000498	0.999502		2e-62	TDI63526.1 response regulator [Alphaproteobacteria bacterium]	1.1e-55	COG0745 Response regulators consisting of a CheY-like receiver domain and a winged-helix DNA-binding domain	OmpR/PhoB-type DNA-binding domain;OmpR/PhoB-type DNA-binding domain;Signal transduction response regulator, receiver domain;Signal transduction response regulator, receiver domain;CheY-like superfamily	1.11e-24;2.1e-18;1.32e-32;2e-26;5.41e-37	IPR001867;IPR001867;IPR001789;IPR001789;IPR011006	7.93e-09	GT2	OmpR
Alpha	bins.21_ctg6_68	bin_21	OTHER	0.00063	0.99937		7.57e-122	TAE83650.1 phosphate regulon transcriptional regulatory protein PhoB [Alphaproteobacteria bacterium]_x0001_TAF76939.1 phosphate regulon transcriptional regulatory protein PhoB [Alphaproteobacteria bacterium]	1.1e-87	COG0745 Response regulators consisting of a CheY-like receiver domain and a winged-helix DNA-binding domain	Signal transduction response regulator, C-terminal effector;Signal transduction response regulator, receiver domain;Signal transduction response regulator, phosphate regulon transcriptional regulatory protein PhoB;Signal transduction response regulator, receiver domain;OmpR/PhoB-type DNA-binding domain;CheY-like superfamily;OmpR/PhoB-type DNA-binding domain	1.93e-32;6.8e-31;1.6e-103;7.99e-45;4.78e-40;1.57e-44;3.1e-30	IPR016032;IPR001789;IPR011879;IPR001789;IPR001867;IPR011006;IPR001867	1.87e-20	GT2	OmpR
Alpha	bins.21_ctg6_82	bin_21	OTHER	0.002058	0.997942		7.31e-17	OYV68650.1 DNA-binding response regulator [Acidiphilium sp. 21-60-14]_x0001_OYV89749.1 DNA-binding response regulator [Acidiphilium sp. 37-60-79]_x0001_OZB39513.1 DNA-binding response regulator [Acidiphilium sp. 34-60-192]	5.5e-13	COG0745 Response regulators consisting of a CheY-like receiver domain and a winged-helix DNA-binding domain	OmpR/PhoB-type DNA-binding domain;OmpR/PhoB-type DNA-binding domain;Signal transduction response regulator, C-terminal effector	5.3e-12;1.79e-13;4.54e-15	IPR001867;IPR001867;IPR016032	NA	NA	OmpR
Alpha	bins.21_ctg7_138	bin_21	OTHER	0.001737	0.998263		1.47e-114	WP_126419871.1 response regulator transcription factor [Asticcacaulis excentricus]_x0001_BBF79812.1 sensor histidine kinase [Asticcacaulis excentricus]	1e-98	Transcriptional regulator	Signal transduction response regulator, receiver domain;OmpR/PhoB-type DNA-binding domain;CheY-like superfamily;Signal transduction response regulator, receiver domain;OmpR/PhoB-type DNA-binding domain	1e-24;1.9e-28;1.11e-38;6.75e-31;4.2e-22	IPR001789;IPR001867;IPR011006;IPR001789;IPR001867	4.61e-16	GT2	OmpR
Alpha	bins.21_ctg10_8	bin_21	OTHER	0.00178	0.99822		4.74e-96	WP_109919296.1 metal ABC transporter permease [Zavarzinia compransoris]_x0001_PWR23262.1 zinc ABC transporter permease [Zavarzinia compransoris]_x0001_TDP46172.1 zinc/manganese transport system permease protein [Zavarzinia compransoris]	7.7e-83	ABC-type Mn2 Zn2 transport systems permease components	ABC transporter, BtuC-like;ABC transporter, TroCD-like	4.84e-22;9.1e-52	IPR037294;IPR001626	NA	NA	OmpR
Alpha	bins.21_ctg12_29	bin_21	OTHER	0.001415	0.998585		3.26e-112	WP_049629822.1 response regulator transcription factor [Cellvibrio sp. pealriver]	1.7e-93	Transcriptional regulatory protein, C terminal	OmpR/PhoB-type DNA-binding domain;Signal transduction response regulator, C-terminal effector;CheY-like superfamily;OmpR/PhoB-type DNA-binding domain;Signal transduction response regulator, receiver domain;Signal transduction response regulator, receiver domain	1.2e-25;3.4e-29;1.02e-33;3.34e-32;2.41e-31;1.2e-23	IPR001867;IPR016032;IPR011006;IPR001867;IPR001789;IPR001789	1.5e-12	GT2	OmpR
Alpha	bins.64_ctg14_90	bin_64	OTHER	0.000983	0.999017		1.62e-22	WP_066744811.1 hypothetical protein [Sphingomonadales bacterium EhC05]_x0001_OAO01649.1 hypothetical protein A8B75_14915 [Sphingomonadales bacterium EhC05]	4.2e-22	Transcriptional regulatory protein, C terminal	OmpR/PhoB-type DNA-binding domain;Tetratricopeptide-like helical domain superfamily;Signal transduction response regulator, C-terminal effector;OmpR/PhoB-type DNA-binding domain	3.84e-16;7.1e-05;5.67e-14;9.6e-16	IPR001867;IPR011990;IPR016032;IPR001867	1.38e-06	GH23	OmpR
Alpha	bins.64_ctg15_15	bin_64	OTHER	0.000631	0.999369		1.03e-130	WP_135213044.1 response regulator transcription factor [Alphaproteobacteria bacterium SYSU XM001]	2.8e-104	COG0745 Response regulators consisting of a CheY-like receiver domain and a winged-helix DNA-binding domain	Signal transduction response regulator, receiver domain;OmpR/PhoB-type DNA-binding domain;OmpR/PhoB-type DNA-binding domain;Signal transduction response regulator, receiver domain;CheY-like superfamily;Signal transduction response regulator, C-terminal effector	5.42e-38;1.42e-32;2.1e-22;9.7e-28;2.85e-40;1.22e-26	IPR001789;IPR001867;IPR001867;IPR001789;IPR011006;IPR016032	1.32e-14	GT2	OmpR
Alpha	bins.64_ctg31_3	bin_64	OTHER	0.000358	0.999642		1.25e-117	WP_031448474.1 phosphate regulon transcriptional regulatory protein PhoB [Caulobacteraceae bacterium PMMR1]	1e-101	phosphate regulon transcriptional regulatory protein PhoB	Signal transduction response regulator, phosphate regulon transcriptional regulatory protein PhoB;OmpR/PhoB-type DNA-binding domain;CheY-like superfamily;Signal transduction response regulator, receiver domain;Signal transduction response regulator, receiver domain;Signal transduction response regulator, C-terminal effector;OmpR/PhoB-type DNA-binding domain	3.9e-102;8.2e-27;2.99e-42;5.99e-39;1.3e-28;1.45e-30;1.69e-37	IPR011879;IPR001867;IPR011006;IPR001789;IPR001789;IPR016032;IPR001867	3.11e-20	GT2	OmpR
Alpha	bins.64_ctg38_1	bin_64	OTHER	0.010633	0.989367		8.19e-50	TAL32569.1 hypothetical protein EPN98_13460 [Phenylobacterium sp.]	5.3e-47	TIR domain	OmpR/PhoB-type DNA-binding domain;OmpR/PhoB-type DNA-binding domain;Signal transduction response regulator, C-terminal effector;Tetratricopeptide-like helical domain superfamily	2.7e-11;4.51e-16;7.37e-14;3.25e-08	IPR001867;IPR001867;IPR016032;IPR011990	NA	NA	OmpR
Alpha	bins.64_ctg40_4	bin_64	OTHER	0.0006	0.9994		1.07e-106	PZO51084.1 DNA-binding response regulator [Alphaproteobacteria bacterium]	1.3e-67	COG0745 Response regulators consisting of a CheY-like receiver domain and a winged-helix DNA-binding domain	Signal transduction response regulator, receiver domain;OmpR/PhoB-type DNA-binding domain;OmpR/PhoB-type DNA-binding domain;CheY-like superfamily;Signal transduction response regulator, receiver domain	1.8e-26;1e-16;7.53e-20;2.7e-38;2.93e-23	IPR001789;IPR001867;IPR001867;IPR011006;IPR001789	3.35e-09	GT2	OmpR
Alpha	bins.64_ctg60_25	bin_64	SP(Sec/SPI)	0.985677	0.014323	CS pos: 21-22. LHA-AL. Pr: 0.3878	4.75e-16	WP_109921339.1 hypothetical protein [Zavarzinia compransoris]_x0001_PWR20695.1 hypothetical protein DKG75_11900 [Zavarzinia compransoris]_x0001_TDP44480.1 hypothetical protein DES42_107248 [Zavarzinia compransoris]	4.9e-14	Peptidase C14 caspase catalytic subunit p20	NA	NA	NA	NA	NA	OmpR
Alpha	bins.64_ctg63_78	bin_64	OTHER	0.00066	0.99934		1.25e-110	WP_135211904.1 response regulator transcription factor [Alphaproteobacteria bacterium SYSU XM001]	2.7e-78	Transcriptional regulator	OmpR/PhoB-type DNA-binding domain;Signal transduction response regulator, receiver domain;Signal transduction response regulator, C-terminal effector;OmpR/PhoB-type DNA-binding domain;CheY-like superfamily;Signal transduction response regulator, receiver domain	1.3e-23;3.7e-22;2.35e-18;9.4e-20;9.25e-34;3.28e-31	IPR001867;IPR001789;IPR016032;IPR001867;IPR011006;IPR001789	5.45e-05	GT2	OmpR
Alpha	bins.64_ctg66_48	bin_64	OTHER	0.000702	0.999298		3.14e-10	WP_109919434.1 DUF86 domain-containing protein [Zavarzinia compransoris]_x0001_PWR23401.1 hypothetical protein DKG75_02185 [Zavarzinia compransoris]_x0001_TDP46024.1 uncharacterized protein with HEPN domain [Zavarzinia compransoris]	NA	NA	Protein of unknown function DUF86	3.2e-13	IPR008201	NA	NA	OmpR
Alpha	bins.64_ctg67_90	bin_64	OTHER	0.006788	0.993212		2.23e-187	TPW08892.1 two-component system, OmpR family, osmolarity sensor histidine kinase EnvZ [Alphaproteobacteria bacterium]	8.9e-115	COG0642 Signal transduction histidine kinase	Signal transduction histidine kinase, dimerisation/phosphoacceptor domain;;Histidine kinase/HSP90-like ATPase;Signal transduction histidine kinase, dimerisation/phosphoacceptor domain superfamily;Histidine kinase/HSP90-like ATPase superfamily	7.74e-05;5.98e-27;2.6e-18;2.94e-09;3.01e-31	IPR003661;;IPR003594;IPR036097;IPR036890	NA	NA	OmpR
Alpha	bins.64_ctg80_92	bin_64	OTHER	0.000957	0.999043		6.72e-98	TPW01986.1 two-component system, OmpR family, response regulator [Alphaproteobacteria bacterium]	7.8e-75	COG0745 Response regulators consisting of a CheY-like receiver domain and a winged-helix DNA-binding domain	CheY-like superfamily;OmpR/PhoB-type DNA-binding domain;OmpR/PhoB-type DNA-binding domain;Signal transduction response regulator, C-terminal effector;Signal transduction response regulator, receiver domain;Signal transduction response regulator, receiver domain	2.99e-35;3.7e-27;2.38e-37;3.68e-31;1.36e-32;1.4e-25	IPR011006;IPR001867;IPR001867;IPR016032;IPR001789;IPR001789	1.47e-09	GT2	OmpR
Alpha	bins.64_ctg80_99	bin_64	OTHER	0.001095	0.998905		1.9e-121	PZO50071.1 DNA-binding response regulator [Alphaproteobacteria bacterium]	3.6e-80	COG0745 Response regulators consisting of a CheY-like receiver domain and a winged-helix DNA-binding domain	OmpR/PhoB-type DNA-binding domain;Signal transduction response regulator, receiver domain;Signal transduction response regulator, receiver domain;OmpR/PhoB-type DNA-binding domain;CheY-like superfamily	1.87e-28;1e-26;1.23e-38;2.1e-19;4.98e-39	IPR001867;IPR001789;IPR001789;IPR001867;IPR011006	1.07e-14	GT2	OmpR
Alpha	bins.64_ctg84_103	bin_64	OTHER	0.00136	0.99864		1.79e-133	PZO53835.1 DNA-binding response regulator [Alphaproteobacteria bacterium]	5.5e-108	PFAM response regulator receiver	OmpR/PhoB-type DNA-binding domain;OmpR/PhoB-type DNA-binding domain;Signal transduction response regulator, receiver domain;CheY-like superfamily;Signal transduction response regulator, receiver domain	1.19e-26;9.6e-20;3.6e-26;3.13e-36;1.18e-34	IPR001867;IPR001867;IPR001789;IPR011006;IPR001789	2.38e-14	GT2	OmpR
Alpha	bins.64_ctg84_110	bin_64	OTHER	0.00057	0.99943		1.19e-96	OSZ70119.1 hypothetical protein CAP40_04635 [Sphingomonas sp. IBVSS2]	3.4e-89	Transcriptional regulatory protein, C terminal	Tetratricopeptide-like helical domain superfamily;Signal transduction response regulator, C-terminal effector;OmpR/PhoB-type DNA-binding domain;OmpR/PhoB-type DNA-binding domain	9.96e-19;2.47e-13;4.06e-13;3.9e-11	IPR011990;IPR016032;IPR001867;IPR001867	2.32e-05	GT41	OmpR
Alpha	bins.64_ctg90_37	bin_64	OTHER	0.002512	0.997488		1.44e-96	WP_094749488.1 response regulator transcription factor [alpha proteobacterium U9-1i]_x0001_GAM99930.1 DNA-binding response regulator KdpE [alpha proteobacterium U9-1i]	2.1e-59	COG0745 Response regulators consisting of a CheY-like receiver domain and a winged-helix DNA-binding domain	Signal transduction response regulator, receiver domain;CheY-like superfamily;Signal transduction response regulator, receiver domain;OmpR/PhoB-type DNA-binding domain;OmpR/PhoB-type DNA-binding domain;Signal transduction response regulator, C-terminal effector	1.25e-32;1.85e-37;3.7e-26;7.7e-18;4.11e-23;5.95e-19	IPR001789;IPR011006;IPR001789;IPR001867;IPR001867;IPR016032	2.4e-08	GH130	OmpR
Alpha	bins.83_ctg2_74	bin_83	OTHER	0.001052	0.998948		2.01e-14	WP_040508442.1 response regulator transcription factor [Gluconobacter morbifer]	2.7e-13	COG0745 Response regulators consisting of a CheY-like receiver domain and a winged-helix DNA-binding domain	OmpR/PhoB-type DNA-binding domain;Signal transduction response regulator, C-terminal effector	2.1e-09;6.52e-10	IPR001867;IPR016032	NA	NA	OmpR
Alpha	bins.83_ctg3_78	bin_83	OTHER	0.002714	0.997286		5.47e-58	WP_109922218.1 aminoacyl-tRNA hydrolase [Zavarzinia compransoris]_x0001_PWR20003.1 aminoacyl-tRNA hydrolase [Zavarzinia compransoris]_x0001_TDP44879.1 peptidyl-tRNA hydrolase [Zavarzinia compransoris]	9.7e-58	The natural substrate for this enzyme may be peptidyl- tRNAs which drop off the ribosome during protein synthesis	Peptidyl-tRNA hydrolase;Peptidyl-tRNA hydrolase;Peptidyl-tRNA hydrolase superfamily;Peptidyl-tRNA hydrolase	2.7e-56;7.6e-51;6.02e-64;7.23e-74	IPR001328;IPR001328;IPR036416;IPR001328	NA	NA	OmpR
Alpha	bins.83_ctg7_7	bin_83	OTHER	0.001948	0.998052		1.14e-100	WP_109922632.1 ATP-binding cassette domain-containing protein [Zavarzinia compransoris]_x0001_PWR18946.1 ABC transporter ATP-binding protein [Zavarzinia compransoris]_x0001_TDP48946.1 branched-chain amino acid transport system ATP-binding protein [Zavarzinia compransoris]	2.1e-88	COG0411 ABC-type branched-chain amino acid transport systems, ATPase component	;P-loop containing nucleoside triphosphate hydrolase;ABC transporter-like;Branched-chain amino acid ATP-binding cassette transporter, C-terminal	3.14e-112;4.21e-55;7.5e-26;1.6e-09	;IPR027417;IPR003439;IPR032823	1.02e-12	GT68	OmpR
Alpha	bins.83_ctg7_266	bin_83	OTHER	0.000637	0.999363		7.07e-124	TDP46031.1 sulfate adenylyltransferase subunit 2 [Zavarzinia compransoris]	2.9e-109	Phosphoadenosine phosphosulfate reductase family	Phosphoadenosine phosphosulphate reductase;;Phosphoadenosine phosphosulphate reductase;Sulphate adenylyltransferase, small subunit	2.1e-59;1.02e-65;1.65e-41;5.6e-133	IPR002500;;IPR002500;IPR011784	NA	NA	OmpR
Alpha	bins.83_ctg10_5	bin_83	OTHER	0.001059	0.998941		8.87e-113	WP_109084849.1 response regulator transcription factor [Azospirillum sp. TSH100]_x0001_PWC89104.1 transcriptional regulator [Azospirillum sp. TSH100]_x0001_QCG87104.1 response regulator transcription factor [Azospirillum sp. TSH100]	2.6e-97	COG0745 Response regulators consisting of a CheY-like receiver domain and a winged-helix DNA-binding domain	Signal transduction response regulator, receiver domain;Signal transduction response regulator, receiver domain;CheY-like superfamily;OmpR/PhoB-type DNA-binding domain;OmpR/PhoB-type DNA-binding domain	1.8e-27;5.38e-36;9.82e-37;1.53e-30;9.7e-21	IPR001789;IPR001789;IPR011006;IPR001867;IPR001867	9.58e-10	GT2	OmpR
Alpha	bins.83_ctg10_6	bin_83	OTHER	0.007017	0.992983		1.43e-124	WP_097278168.1 HAMP domain-containing protein [Caenispirillum bisanense]_x0001_SOD92410.1 two-component system, OmpR family, sensor histidine kinase ChvG [Caenispirillum bisanense]	1.7e-115	Stimulus-sensing domain	Signal transduction histidine kinase, dimerisation/phosphoacceptor domain superfamily;Stimulus-sensing domain;Histidine kinase/HSP90-like ATPase superfamily;HAMP domain;Histidine kinase/HSP90-like ATPase;Sensor N-terminal transmembrane domain;;Signal transduction histidine kinase, dimerisation/phosphoacceptor domain;Signal transduction histidine kinase, dimerisation/phosphoacceptor domain;HAMP do…	1.08e-15;2.1e-18;4.71e-36;0.00895306;3.7e-21;1e-07;4.01e-41;8.47e-11;1.4e-12;1.5e-07	IPR036097;IPR025919;IPR036890;IPR003660;IPR003594;IPR025908;;IPR003661;IPR003661;IPR003660	1.23e-07	GH31	OmpR
Alpha	bins.83_ctg11_84	bin_83	OTHER	0.000717	0.999283		0.000366	PWR19150.1 hypothetical protein DKG75_19550 [Zavarzinia compransoris]_x0001_TDP49164.1 tail tube GTA-gp10-like protein [Zavarzinia compransoris]	NA	NA	NA	NA	NA	NA	NA	OmpR
Alpha	bins.83_ctg14_20	bin_83	OTHER	0.000868	0.999132		1.44e-131	WP_109070287.1 MULTISPECIES: response regulator transcription factor [Azospirillum]_x0001_PWC69735.1 chemotaxis protein CheY [Azospirillum sp. TSH58]_x0001_AWJ87159.1 DNA-binding response regulator (plasmid) [Azospirillum sp. TSH58]_x0001_QCO17757.1 DNA-binding response regulator (plasmid) [Azospirillum brasilense]_x0001_TWA74783.1 two-component system cell cycle response regulator CtrA [Azospiri…	1.3e-115	COG0745 Response regulators consisting of a CheY-like receiver domain and a winged-helix DNA-binding domain	Signal transduction response regulator, receiver domain;Signal transduction response regulator, receiver domain;OmpR/PhoB-type DNA-binding domain;OmpR/PhoB-type DNA-binding domain;CheY-like superfamily	4.77e-41;1.9e-28;9.6e-20;8.13e-27;3.7e-40	IPR001789;IPR001789;IPR001867;IPR001867;IPR011006	6.99e-15	GT2	OmpR
Alpha	bins.83_ctg16_31	bin_83	OTHER	0.001425	0.998575		7.05e-85	KAB2851584.1 response regulator transcription factor [Hyphomicrobiaceae bacterium]	1.1e-73	COG0745 Response regulators consisting of a CheY-like receiver domain and a winged-helix DNA-binding domain	Signal transduction response regulator, receiver domain;OmpR/PhoB-type DNA-binding domain;Signal transduction response regulator, receiver domain;OmpR/PhoB-type DNA-binding domain;CheY-like superfamily	5.58e-34;3.13e-36;1.3e-25;4.4e-25;3.39e-37	IPR001789;IPR001867;IPR001789;IPR001867;IPR011006	7.37e-11	GT2	OmpR
Alpha	bins.83_ctg26_3	bin_83	OTHER	0.000499	0.999501		5.93e-76	WP_119678057.1 response regulator [Indioceanicola profundi]	1.6e-67	COG0745 Response regulators consisting of a CheY-like receiver domain and a winged-helix DNA-binding domain	OmpR/PhoB-type DNA-binding domain;Signal transduction response regulator, receiver domain;Signal transduction response regulator, receiver domain;OmpR/PhoB-type DNA-binding domain;CheY-like superfamily;Signal transduction response regulator, C-terminal effector	3.25e-19;2.1e-28;1.05e-38;4.1e-16;2.13e-40;4.54e-20	IPR001867;IPR001789;IPR001789;IPR001867;IPR011006;IPR016032	8.78e-20	GT2	OmpR
Alpha	bins.201_ctg37_13	bin_201	SP(Sec/SPI)	0.99731	0.00269	CS pos: 24-25. VSA-RD. Pr: 0.6911	2.4e-100	WP_088346832.1 MULTISPECIES: insulinase family protein [Rhodomicrobium]	1.4e-59	Peptidase M16 inactive domain	Peptidase M16, C-terminal;Metalloenzyme, LuxS/M16 peptidase-like;Metalloenzyme, LuxS/M16 peptidase-like	1.3e-18;4.54e-25;7.33e-35	IPR007863;IPR011249;IPR011249	NA	NA	LuxS
Alpha	bins.201_ctg37_14	bin_201	SP(Sec/SPI)	0.944763	0.055237	CS pos: 33-34. AGA-GD. Pr: 0.4414	3.31e-110	WP_023788526.1 insulinase family protein [Hyphomicrobium nitrativorans]_x0001_AHB49588.1 zinc protease [Hyphomicrobium nitrativorans NL23]	4.2e-99	Belongs to the peptidase M16 family	Metalloenzyme, LuxS/M16 peptidase-like;Metalloenzyme, LuxS/M16 peptidase-like;Peptidase M16, C-terminal;Peptidase M16, N-terminal	6.46e-48;7.17e-23;3.1e-17;4.7e-19	IPR011249;IPR011249;IPR007863;IPR011765	1.49e-10	GH12	LuxS
Alpha	bins.201_ctg54_106	bin_201	SP(Sec/SPI)	0.964581	0.035419	CS pos: 33-34. SHA-GP. Pr: 0.5612	1.42e-187	PZN16599.1 peptidase M16 [Proteobacteria bacterium]	1e-161	Belongs to the peptidase M16 family	Metalloenzyme, LuxS/M16 peptidase-like;Metalloenzyme, LuxS/M16 peptidase-like;Peptidase M16, N-terminal;Peptidase M16, C-terminal	7e-60;3.67e-29;7.8e-26;6.9e-25	IPR011249;IPR011249;IPR011765;IPR007863	NA	NA	LuxS
Alpha	bins.201_ctg54_107	bin_201	OTHER	0.22914	0.77086		1.47e-200	WP_046475464.1 insulinase family protein [Candidatus Filomicrobium marinum]_x0001_CFW98866.1 Uncharacterized zinc protease-like protein y4wB [Candidatus Filomicrobium marinum]_x0001_CPR14967.1 Uncharacterized zinc protease-like protein y4wB [Candidatus Filomicrobium marinum]	4.7e-159	Peptidase M16 inactive domain	Peptidase M16, C-terminal;Peptidase M16, N-terminal;Metalloenzyme, LuxS/M16 peptidase-like;Metalloenzyme, LuxS/M16 peptidase-like	7.7e-30;3.9e-05;1.58e-45;2.83e-45	IPR007863;IPR011765;IPR011249;IPR011249	NA	NA	LuxS
Alpha	bins.201_ctg70_24	bin_201	OTHER	0.000585	0.999415		3.72e-167	WP_046479470.1 MULTISPECIES: insulinase family protein [Filomicrobium]_x0001_CFX60505.1 Multidrug transporter [Candidatus Filomicrobium marinum]_x0001_CPR22418.1 Multidrug transporter [Candidatus Filomicrobium marinum]_x0001_SDO85373.1 Predicted Zn-dependent peptidase [Filomicrobium insigne]	6.5e-131	Belongs to the peptidase M16 family	Peptidase M16, C-terminal;Metalloenzyme, LuxS/M16 peptidase-like;Peptidase M16, N-terminal;Metalloenzyme, LuxS/M16 peptidase-like	2.1e-37;1.75e-44;8.6e-42;1.92e-60	IPR007863;IPR011249;IPR011765;IPR011249	1.97e-08	GH12	LuxS
Alpha	bins.216_ctg27_4	bin_216	OTHER	0.00058	0.99942		6.01e-111	RTK92233.1 insulinase family protein [Rickettsiales bacterium]	3.4e-108	Belongs to the peptidase M16 family	Peptidase M16, C-terminal;Peptidase M16, N-terminal;Metalloenzyme, LuxS/M16 peptidase-like;Metalloenzyme, LuxS/M16 peptidase-like	2.2e-40;1.3e-38;1.34e-55;7.17e-39	IPR007863;IPR011765;IPR011249;IPR011249	3.01e-06	GH12	LuxS
Alpha	bins.21_ctg1_79	bin_21	OTHER	0.000958	0.999042		1.05e-121	WP_062961248.1 insulinase family protein [Thalassospira xiamenensis]_x0001_KZB51194.1 peptidase M16 [Thalassospira xiamenensis]_x0001_RCK35910.1 peptidase M16 [Thalassospira xiamenensis]_x0001_RCK53282.1 peptidase M16 [Thalassospira xiamenensis]	3.1e-109	Belongs to the peptidase M16 family	Peptidase M16, N-terminal;Metalloenzyme, LuxS/M16 peptidase-like;Peptidase M16, C-terminal;Metalloenzyme, LuxS/M16 peptidase-like	1.1e-38;2.44e-61;5.4e-40;8.13e-43	IPR011765;IPR011249;IPR007863;IPR011249	1.91e-08	GH12	LuxS
Alpha	bins.21_ctg6_10	bin_21	SP(Sec/SPI)	0.998432	0.001568	CS pos: 20-21. ARA-DS. Pr: 0.6705	1.36e-126	WP_028467573.1 insulinase family protein [Nisaea denitrificans]	1.5e-109	Belongs to the peptidase M16 family	Peptidase M16, C-terminal;Peptidase M16, N-terminal;Metalloenzyme, LuxS/M16 peptidase-like;Metalloenzyme, LuxS/M16 peptidase-like	4.2e-30;2.8e-26;1.03e-60;2.71e-30	IPR007863;IPR011765;IPR011249;IPR011249	3.97e-09	GH12	LuxS
Alpha	bins.21_ctg6_11	bin_21	SP(Sec/SPI)	0.998442	0.001558	CS pos: 21-22. AQA-VT. Pr: 0.7337	1.68e-72	PZP85582.1 hypothetical protein DI582_05295 [Azospirillum brasilense]	1.4e-88	Peptidase M16 inactive domain	Metalloenzyme, LuxS/M16 peptidase-like;Peptidase M16, C-terminal;Metalloenzyme, LuxS/M16 peptidase-like	7.67e-41;4.7e-26;7.33e-40	IPR011249;IPR007863;IPR011249	NA	NA	LuxS
Alpha	bins.21_ctg7_85	bin_21	OTHER	0.000611	0.999389		4.47e-71	PCJ24952.1 peptidase M16 [Rickettsiales bacterium]	1.9e-64	Belongs to the peptidase M16 family	Metalloenzyme, LuxS/M16 peptidase-like;Peptidase M16, N-terminal;Peptidase M16, C-terminal;Metalloenzyme, LuxS/M16 peptidase-like	4.74e-56;6e-31;8.1e-37;2.07e-34	IPR011249;IPR011765;IPR007863;IPR011249	4.45e-10	GH12	LuxS
Alpha	bins.64_ctg5_105	bin_64	OTHER	0.000674	0.999326		2.94e-165	WP_135213345.1 insulinase family protein [Alphaproteobacteria bacterium SYSU XM001]	3.8e-83	PFAM peptidase M16 domain protein	Metalloenzyme, LuxS/M16 peptidase-like;Metalloenzyme, LuxS/M16 peptidase-like;Peptidase M16, C-terminal;Peptidase M16, N-terminal	8.17e-42;1.83e-55;2.7e-28;9.9e-34	IPR011249;IPR011249;IPR007863;IPR011765	2.81e-05	GH12	LuxS
Alpha	bins.64_ctg35_14	bin_64	SP(Sec/SPI)	0.97575	0.02425	CS pos: 24-25. IGA-DP. Pr: 0.4336	0	WP_094747920.1 insulinase family protein [alpha proteobacterium U9-1i]_x0001_GAM98340.1 hypothetical protein U91I_01973 [alpha proteobacterium U9-1i]	9.4e-255	Peptidase, M16	Peptidase M16, N-terminal;Peptidase M16, N-terminal;Metalloenzyme, LuxS/M16 peptidase-like;Peptidase M16, C-terminal;Peptidase M16, C-terminal;Metalloenzyme, LuxS/M16 peptidase-like;Metalloenzyme, LuxS/M16 peptidase-like;Metalloenzyme, LuxS/M16 peptidase-like	7.7e-13;3e-16;6.97e-57;7.4e-31;1e-31;2.67e-36;9.95e-45;5.33e-35	IPR011765;IPR011765;IPR011249;IPR007863;IPR007863;IPR011249;IPR011249;IPR011249	7e-11	GH12	LuxS
Alpha	bins.83_ctg11_192	bin_83	OTHER	0.000842	0.999158		1.31e-144	WP_014240844.1 insulinase family protein [Azospirillum brasilense]_x0001_CCC98629.1 putative zinc protease (mpp-like) [Azospirillum brasilense Sp245]_x0001_AWJ89480.1 peptidase M16 [Azospirillum brasilense Sp245]_x0001_TWA81084.1 putative Zn-dependent peptidase [Azospirillum brasilense]	4.8e-126	Belongs to the peptidase M16 family	Peptidase M16, N-terminal;Metalloenzyme, LuxS/M16 peptidase-like;Peptidase M16, C-terminal;Metalloenzyme, LuxS/M16 peptidase-like	1.7e-40;1.53e-48;5.4e-41;1.59e-57	IPR011765;IPR011249;IPR007863;IPR011249	4.9e-10	GH12	LuxS
Alpha	bins.83_ctg23_3	bin_83	SP(Sec/SPI)	0.999199	0.000801	CS pos: 22-23. CFA-ND. Pr: 0.9859	6.49e-87	WP_090070567.1 insulinase family protein [Cohaesibacter marisflavi]_x0001_SFO07458.1 zinc protease [Cohaesibacter marisflavi]	2.9e-89	Peptidase M16 inactive domain	Peptidase M16, C-terminal;Metalloenzyme, LuxS/M16 peptidase-like;Metalloenzyme, LuxS/M16 peptidase-like	2.7e-30;9.5e-45;2.33e-41	IPR007863;IPR011249;IPR011249	NA	NA	LuxS
Alpha	bins.83_ctg23_4	bin_83	SP(Sec/SPI)	0.996738	0.003262	CS pos: 24-25. AHA-AV. Pr: 0.9460	1.38e-100	PZQ45385.1 hypothetical protein DI551_07550 [Micavibrio aeruginosavorus]	1.7e-100	Belongs to the peptidase M16 family	Metalloenzyme, LuxS/M16 peptidase-like;Peptidase M16, N-terminal;Peptidase M16, C-terminal;Metalloenzyme, LuxS/M16 peptidase-like	4.37e-58;7.1e-26;1.7e-24;1.1e-25	IPR011249;IPR011765;IPR007863;IPR011249	1.86e-09	GH12	LuxS
Alpha	bins.201_ctg13_22	bin_201	OTHER	0.002018	0.997982		1.98e-139	WP_089390893.1 sigma-54-dependent Fis family transcriptional regulator [Pseudomonas delhiensis]_x0001_SDI85067.1 two-component system, NtrC family, C4-dicarboxylate transport response regulator DctD [Pseudomonas delhiensis]_x0001_SNS76790.1 two-component system, NtrC family, C4-dicarboxylate transport response regulator DctD [Pseudomonas delhiensis]	2.6e-130	nitrogen regulation protein NR(I)	Homeobox-like domain superfamily;;CheY-like superfamily;DNA binding HTH domain, Fis-type;RNA polymerase sigma factor 54 interaction domain;P-loop containing nucleoside triphosphate hydrolase;Signal transduction response regulator, receiver domain;Signal transduction response regulator, receiver domain	9.41e-11;3.96e-23;2.56e-34;1.7e-09;5.9e-64;1.16e-63;1.04e-24;8.3e-23	IPR009057;;IPR011006;IPR002197;IPR002078;IPR027417;IPR001789;IPR001789	9.25e-52	GT4	Fis
Alpha	bins.201_ctg43_8	bin_201	OTHER	0.00053	0.99947		5.65e-255	KUO53791.1 Fis family transcriptional regulator [Alphaproteobacteria bacterium BRH_c36]	7.2e-230	Sigma-54 interaction domain	DNA binding HTH domain, Fis-type;Signal transduction response regulator, receiver domain;Homeobox-like domain superfamily;P-loop containing nucleoside triphosphate hydrolase;Signal transduction response regulator, receiver domain;CheY-like superfamily;;RNA polymerase sigma factor 54 interaction domain	2.1e-12;4.7e-31;1.02e-13;2.22e-72;4e-26;4.7e-38;5.99e-24;2.8e-67	IPR002197;IPR001789;IPR009057;IPR027417;IPR001789;IPR011006;;IPR002078	8.24e-53	GT4	Fis
Alpha	bins.201_ctg51_1	bin_201	OTHER	0.010491	0.989509		9.43e-238	WP_046846050.1 sigma-54-dependent Fis family transcriptional regulator [Hyphomicrobium sp. GJ21]_x0001_CEJ84414.1 two-component response regulator [Hyphomicrobium sp. GJ21]	3.4e-176	Regulator	RNA polymerase sigma factor 54 interaction domain;P-loop containing nucleoside triphosphate hydrolase;Signal transduction response regulator, receiver domain;DNA binding HTH domain, Fis-type;;Homeobox-like domain superfamily;CheY-like superfamily	3e-63;4.46e-63;2.13e-06;5.1e-13;6.08e-21;1.48e-10;5.27e-16	IPR002078;IPR027417;IPR001789;IPR002197;;IPR009057;IPR011006	2.9e-44	GT4	Fis
Alpha	bins.201_ctg59_61	bin_201	OTHER	0.009895	0.990105		4.49e-160	PLX36413.1 Fis family transcriptional regulator [Rhizobiales bacterium]	2.1e-106	COG2204 Response regulator containing CheY-like receiver, AAA-type ATPase, and DNA-binding domains	;Homeobox-like domain superfamily;PAS domain superfamily;RNA polymerase sigma factor 54 interaction domain;DNA binding HTH domain, Fis-type;P-loop containing nucleoside triphosphate hydrolase	9.03e-21;4.66e-08;3.56e-05;5.2e-66;1.9e-11;2.57e-67	;IPR009057;IPR035965;IPR002078;IPR002197;IPR027417	1.24e-56	GT4	Fis
Alpha	bins.201_ctg59_317	bin_201	OTHER	0.000299	0.999701		2.16e-265	OYW54872.1 sigma-54-dependent Fis family transcriptional regulator [Hyphomicrobium sp. 12-62-95]_x0001_OYX99478.1 sigma-54-dependent Fis family transcriptional regulator [Hyphomicrobium sp. 32-62-53]	2.7e-231	Sigma-54 interaction domain	RNA polymerase sigma factor 54 interaction domain;P-loop containing nucleoside triphosphate hydrolase;Signal transduction response regulator, receiver domain;Homeobox-like domain superfamily;CheY-like superfamily;DNA binding HTH domain, Fis-type;Signal transduction response regulator, receiver domain;	4.6e-52;1.69e-55;8.4e-28;1.97e-12;2.56e-42;9.8e-11;4.59e-32;3.6e-17	IPR002078;IPR027417;IPR001789;IPR009057;IPR011006;IPR002197;IPR001789;	2.39e-51	GT4	Fis
Alpha	bins.201_ctg59_319	bin_201	OTHER	0.001289	0.998711		7.05e-265	WP_092869534.1 nitrogen regulation protein NR(I) [Hyphomicrobium facile]_x0001_SFV38994.1 nitrogen metabolism transcriptional regulator, NtrC, Fis family [Hyphomicrobium facile]	2.6e-232	Sigma-54 interaction domain	CheY-like superfamily;Signal transduction response regulator, receiver domain;DNA-binding transcriptional regulator NtrC;Homeobox-like domain superfamily;Signal transduction response regulator, receiver domain;DNA binding HTH domain, Fis-type;P-loop containing nucleoside triphosphate hydrolase;RNA polymerase sigma factor 54 interaction domain;	2.42e-38;1.55e-25;3e-213;1.15e-19;8.1e-23;3.3e-13;2.25e-71;5.8e-71;3.38e-24	IPR011006;IPR001789;IPR010114;IPR009057;IPR001789;IPR002197;IPR027417;IPR002078;	1.35e-52	GT4	Fis
Alpha	bins.201_ctg60_23	bin_201	OTHER	0.001413	0.998587		4.05e-154	OIP08641.1 sigma-54-dependent Fis family transcriptional regulator [Betaproteobacteria bacterium CG2_30_68_42]_x0001_PIV75102.1 sigma-54-dependent Fis family transcriptional regulator [Rhodocyclales bacterium CG17_big_fil_post_rev_8_21_14_2_50_68_7]_x0001_PJA56810.1 sigma-54-dependent Fis family transcriptional regulator [Rhodocyclales bacterium CG_4_9_14_3_um_filter_68_10]	3e-137	COG2204 Response regulator containing CheY-like receiver, AAA-type ATPase, and DNA-binding domains	P-loop containing nucleoside triphosphate hydrolase;Signal transduction response regulator, receiver domain;DNA binding HTH domain, Fis-type;Homeobox-like domain superfamily;Signal transduction response regulator, receiver domain;RNA polymerase sigma factor 54 interaction domain;;CheY-like superfamily	1.74e-65;2.02e-29;1.3e-12;2.78e-15;1.4e-25;1.8e-57;4.55e-21;2.85e-38	IPR027417;IPR001789;IPR002197;IPR009057;IPR001789;IPR002078;;IPR011006	5.88e-54	GT4	Fis
Alpha	bins.201_ctg68_47	bin_201	OTHER	0.000901	0.999099		3.27e-84	WP_137882233.1 sigma-54-dependent Fis family transcriptional regulator [Rhizobiales bacterium 2SD]	5.2e-73	Sigma-54 interaction domain	P-loop containing nucleoside triphosphate hydrolase;;Homeobox-like domain superfamily;RNA polymerase sigma factor 54 interaction domain;DNA binding HTH domain, Fis-type	4.38e-37;9.54e-08;2.26e-11;3.8e-30;2.4e-12	IPR027417;;IPR009057;IPR002078;IPR002197	2.48e-28	GT4	Fis
Alpha	bins.216_ctg12_3	bin_216	OTHER	0.001975	0.998025		3.05e-138	PCJ29207.1 sigma-54-dependent Fis family transcriptional regulator [Rickettsiales bacterium]	4e-117	Sigma-54 interaction domain	;CheY-like superfamily;P-loop containing nucleoside triphosphate hydrolase;RNA polymerase sigma factor 54 interaction domain	1.17e-21;5.84e-09;1.2e-69;2.1e-69	;IPR011006;IPR027417;IPR002078	2.47e-57	GT4	Fis
Alpha	bins.216_ctg18_65	bin_216	OTHER	0.000736	0.999264		2.28e-181	WP_019231151.1 sigma-54-dependent Fis family transcriptional regulator [Occidentia massiliensis]	6.3e-162	COG2204 Response regulator containing CheY-like receiver, AAA-type ATPase, and DNA-binding domains	Signal transduction response regulator, receiver domain;RNA polymerase sigma factor 54 interaction domain;DNA binding HTH domain, Fis-type;Signal transduction response regulator, receiver domain;CheY-like superfamily;P-loop containing nucleoside triphosphate hydrolase;Homeobox-like domain superfamily;	1.6e-23;4.3e-39;9.7e-08;6.19e-30;7.83e-36;7.98e-52;8.96e-10;4.31e-16	IPR001789;IPR002078;IPR002197;IPR001789;IPR011006;IPR027417;IPR009057;	5.49e-42	GT4	Fis
Alpha	bins.21_ctg1_13	bin_21	OTHER	0.000376	0.999624		2.79e-182	TAE34535.1 sigma-54-dependent Fis family transcriptional regulator [Alphaproteobacteria bacterium]	1.1e-160	COG2204 Response regulator containing CheY-like receiver, AAA-type ATPase, and DNA-binding domains	RNA polymerase sigma factor 54 interaction domain;P-loop containing nucleoside triphosphate hydrolase;;CheY-like superfamily;Signal transduction response regulator, receiver domain;Signal transduction response regulator, receiver domain;Homeobox-like domain superfamily;DNA binding HTH domain, Fis-type	2.3e-51;6.19e-60;7.36e-23;2.7e-39;6.64e-31;1.2e-25;2.46e-10;3.2e-09	IPR002078;IPR027417;;IPR011006;IPR001789;IPR001789;IPR009057;IPR002197	1.33e-51	GT4	Fis
Alpha	bins.21_ctg5_43	bin_21	OTHER	0.000551	0.999449		4.45e-68	WP_111195934.1 sigma-54-dependent Fis family transcriptional regulator [Aestuariivirga litoralis]_x0001_PZF78606.1 sigma-54-dependent Fis family transcriptional regulator [Aestuariivirga litoralis]	6.7e-63	Sigma-54 interaction domain	P-loop containing nucleoside triphosphate hydrolase;RNA polymerase sigma factor 54 interaction domain;Signal transduction response regulator, receiver domain;CheY-like superfamily;;DNA binding HTH domain, Fis-type;Homeobox-like domain superfamily	3.24e-43;6.6e-30;7.16e-06;2.78e-17;5.17e-16;1.4e-10;1.58e-11	IPR027417;IPR002078;IPR001789;IPR011006;;IPR002197;IPR009057	1.39e-27	GT4	Fis
Alpha	bins.21_ctg7_67	bin_21	OTHER	0.000416	0.999584		3.16e-54	TAE34917.1 RNA polymerase-binding protein DksA [Alphaproteobacteria bacterium]	3.6e-46	Transcription factor that acts by binding directly to the RNA polymerase (RNAP). Required for negative regulation of rRNA expression and positive regulation of several amino acid biosynthesis promoters. Also required for regulation of fis expression	DksA, N-terminal domain superfamily;Zinc finger, DksA/TraR C4-type;;RNA polymerase-binding transcription factor DksA	3.53e-31;1e-11;3.14e-09;1.4e-43	IPR037187;IPR000962;;IPR012784	NA	NA	Fis
Alpha	bins.21_ctg10_42	bin_21	OTHER	0.004184	0.995816		4.67e-171	WP_133945901.1 sigma-54-dependent Fis family transcriptional regulator [Labrenzia sp. PT13C1]_x0001_TDU71492.1 two component Fis family sigma54 specific transcriptional regulator [Labrenzia sp. PT13C1]	1.7e-153	COG2204 Response regulator containing CheY-like receiver, AAA-type ATPase, and DNA-binding domains	Homeobox-like domain superfamily;RNA polymerase sigma factor 54 interaction domain;;DNA binding HTH domain, Fis-type;Signal transduction response regulator, receiver domain;CheY-like superfamily;P-loop containing nucleoside triphosphate hydrolase	7.47e-15;1.8e-67;1.98e-23;1.5e-14;2.06e-07;2.99e-15;4.97e-70	IPR009057;IPR002078;;IPR002197;IPR001789;IPR011006;IPR027417	1.52e-56	GT4	Fis
Alpha	bins.21_ctg17_49	bin_21	OTHER	0.000779	0.999221		5.84e-130	PIR34026.1 sigma-54-dependent Fis family transcriptional regulator [Alphaproteobacteria bacterium CG11_big_fil_rev_8_21_14_0_20_44_7]	8.6e-97	COG2204 Response regulator containing CheY-like receiver, AAA-type ATPase, and DNA-binding domains	Signal transduction response regulator, receiver domain;RNA polymerase sigma factor 54 interaction domain;DNA binding HTH domain, Fis-type;CheY-like superfamily;Homeobox-like domain superfamily;;P-loop containing nucleoside triphosphate hydrolase;Signal transduction response regulator, receiver domain	3.3e-28;2.1e-47;5.1e-08;3.13e-42;1.08e-09;9.73e-22;1.57e-54;2.82e-35	IPR001789;IPR002078;IPR002197;IPR011006;IPR009057;;IPR027417;IPR001789	1.64e-43	GT4	Fis
Alpha	bins.64_ctg5_40	bin_64	OTHER	0.000441	0.999559		1.1e-248	WP_135212371.1 sigma-54-dependent Fis family transcriptional regulator [Alphaproteobacteria bacterium SYSU XM001]	2.7e-176	COG2204 Response regulator containing CheY-like receiver, AAA-type ATPase, and DNA-binding domains	RNA polymerase sigma factor 54 interaction domain;P-loop containing nucleoside triphosphate hydrolase;CheY-like superfamily;DNA binding HTH domain, Fis-type;Signal transduction response regulator, receiver domain;;Signal transduction response regulator, receiver domain;Homeobox-like domain superfamily	1.5e-67;6.46e-70;1.25e-42;4e-14;2.3e-28;5.99e-24;2.06e-36;1.43e-14	IPR002078;IPR027417;IPR011006;IPR002197;IPR001789;;IPR001789;IPR009057	1.42e-45	GT4	Fis
Alpha	bins.64_ctg93_21	bin_64	OTHER	0.000834	0.999166		6.27e-122	PZO37943.1 transcriptional regulator PpsR [Alphaproteobacteria bacterium]	1.7e-111	Bacterial regulatory protein, Fis family	PAS fold;PAS domain superfamily;Homeobox-like domain superfamily;PAS domain;Transcription regulator PpsR;DNA binding HTH domain, Fis-type;PAS domain superfamily;PAS domain;PAS domain superfamily	9.3e-06;3.43e-05;2.37e-14;0.00363087;6.8e-126;1.7e-12;1.01e-08;4e-04;6.98e-09	IPR013767;IPR035965;IPR009057;IPR000014;IPR011785;IPR002197;IPR035965;IPR000014;IPR035965	NA	NA	Fis
Alpha	bins.83_ctg3_124	bin_83	OTHER	0.000616	0.999384		1.25e-65	WP_045775997.1 ActR/PrrA/RegA family redox response regulator transcription factor [Elstera litoralis]_x0001_KJV09410.1 chemotaxis protein CheY [Elstera litoralis]	9.4e-58	Bacterial regulatory protein, Fis family	Signal transduction response regulator, receiver domain;DNA binding HTH domain, Fis-type;CheY-like superfamily;Signal transduction response regulator, receiver domain	1.6e-26;6e-05;6.97e-29;1.7e-22	IPR001789;IPR002197;IPR011006;IPR001789	7.57e-11	CE11	Fis
Alpha	bins.83_ctg8_20	bin_83	OTHER	0.00038	0.99962		1.05e-199	WP_101249645.1 sigma-54-dependent Fis family transcriptional regulator [Telmatospirillum siberiense]_x0001_PKU25590.1 sigma-54-dependent Fis family transcriptional regulator [Telmatospirillum siberiense]	5.3e-190	COG2204 Response regulator containing CheY-like receiver, AAA-type ATPase, and DNA-binding domains	;CheY-like superfamily;Homeobox-like domain superfamily;P-loop containing nucleoside triphosphate hydrolase;Signal transduction response regulator, receiver domain;Signal transduction response regulator, receiver domain;RNA polymerase sigma factor 54 interaction domain;DNA binding HTH domain, Fis-type	5.41e-17;1.05e-38;1.97e-10;1.67e-60;4.01e-31;6.7e-26;2e-54;4.7e-10	;IPR011006;IPR009057;IPR027417;IPR001789;IPR001789;IPR002078;IPR002197	3.36e-61	GT4	Fis
Alpha	bins.83_ctg13_76	bin_83	OTHER	0.00111	0.99889		2.28e-28	WP_044562119.1 sigma-54-dependent Fis family transcriptional regulator [Azospirillum sp. B4]	2.7e-23	Bacterial regulatory protein, Fis family	Signal transduction response regulator, receiver domain;Signal transduction response regulator, receiver domain;CheY-like superfamily	2.6e-27;1.3e-34;7.4e-37	IPR001789;IPR001789;IPR011006	1.85e-13	CE11	Fis
Alpha	bins.83_ctg14_27	bin_83	OTHER	0.030579	0.969421		2.18e-191	WP_101248919.1 sigma-54-dependent Fis family transcriptional regulator [Telmatospirillum siberiense]_x0001_PKU25957.1 sigma-54-dependent Fis family transcriptional regulator [Telmatospirillum siberiense]	1.8e-166	COG2204 Response regulator containing CheY-like receiver, AAA-type ATPase, and DNA-binding domains	Homeobox-like domain superfamily;RNA polymerase sigma factor 54 interaction domain;P-loop containing nucleoside triphosphate hydrolase;;Signal transduction response regulator, receiver domain;DNA binding HTH domain, Fis-type;CheY-like superfamily	3.94e-13;6.4e-71;3.59e-72;1.57e-23;6.78e-06;1.7e-15;1.41e-14	IPR009057;IPR002078;IPR027417;;IPR001789;IPR002197;IPR011006	8.84e-58	GT4	Fis
Alpha	bins.83_ctg16_99	bin_83	OTHER	0.001113	0.998887		3.48e-136	PIR34026.1 sigma-54-dependent Fis family transcriptional regulator [Alphaproteobacteria bacterium CG11_big_fil_rev_8_21_14_0_20_44_7]	7.7e-109	COG2204 Response regulator containing CheY-like receiver AAA-type ATPase and DNA-binding domains	CheY-like superfamily;RNA polymerase sigma factor 54 interaction domain;;P-loop containing nucleoside triphosphate hydrolase;Homeobox-like domain superfamily;Signal transduction response regulator, receiver domain;Signal transduction response regulator, receiver domain;DNA binding HTH domain, Fis-type	6.69e-40;1.1e-69;3.59e-24;4.95e-70;8.6e-09;3.8e-24;2.42e-29;3.7e-05	IPR011006;IPR002078;;IPR027417;IPR009057;IPR001789;IPR001789;IPR002197	3.33e-51	GT4	Fis
Alpha	bins.201_ctg59_314	bin_201	OTHER	0.000604	0.999396		2.18e-44	WP_072389465.1 RNA chaperone Hfq [Hyphomicrobium sp. CS1BSMeth3]_x0001_ODT30567.1 RNA chaperone Hfq [Hyphomicrobium sp. SCN 65-11]_x0001_OJU30594.1 RNA chaperone Hfq [Alphaproteobacteria bacterium 64-6]	1.9e-34	Hfq protein	RNA-binding protein Hfq;RNA-binding protein Hfq;RNA-binding protein Hfq;LSM domain superfamily	3e-32;1.24e-32;2.1e-32;3.93e-25	IPR005001;IPR005001;IPR005001;IPR010920	NA	NA	Hfq
Alpha	bins.21_ctg8_130	bin_21	OTHER	0.00056	0.99944		1.15e-29	PZP85011.1 RNA chaperone Hfq [Azospirillum brasilense]	5.9e-21	RNA chaperone that binds small regulatory RNA (sRNAs) and mRNAs to facilitate mRNA translational regulation in response to envelope stress, environmental stress and changes in metabolite concentrations. Also binds with high specificity to tRNAs	RNA-binding protein Hfq;RNA-binding protein Hfq;RNA-binding protein Hfq;LSM domain superfamily	4e-27;4.2e-28;4.36e-28;3.93e-21	IPR005001;IPR005001;IPR005001;IPR010920	NA	NA	Hfq
Alpha	bins.83_ctg8_22	bin_83	OTHER	0.000683	0.999317		9.47e-34	OUT42346.1 RNA chaperone Hfq [Micavibrio sp. TMED2]	1.7e-27	RNA chaperone that binds small regulatory RNA (sRNAs) and mRNAs to facilitate mRNA translational regulation in response to envelope stress, environmental stress and changes in metabolite concentrations. Also binds with high specificity to tRNAs	RNA-binding protein Hfq;RNA-binding protein Hfq;RNA-binding protein Hfq;LSM domain superfamily	4.7e-32;3.32e-30;7.2e-31;4.36e-24	IPR005001;IPR005001;IPR005001;IPR010920	NA	NA	Hfq
Alpha	bins.201_ctg57_113	bin_201	OTHER	0.000568	0.999432		5.77e-70	WP_046477753.1 MULTISPECIES: PTS IIA-like nitrogen regulatory protein PtsN [Filomicrobium]_x0001_CFX17564.1 Nitrogen regulatory protein [Candidatus Filomicrobium marinum]_x0001_CPR18264.1 Nitrogen regulatory protein [Candidatus Filomicrobium marinum]_x0001_SDO21511.1 PTS IIA-like nitrogen-regulatory protein PtsN [Filomicrobium insigne]	6e-50	PTS IIA-like nitrogen-regulatory protein PtsN	PTS EIIA type-2 domain;;Phosphotransferase/anion transporter	7.4e-31;6.27e-36;1.57e-36	IPR002178;;IPR016152	NA	NA	PTS
Alpha	bins.201_ctg57_166	bin_201	OTHER	0.000763	0.999237		1.3e-43	WP_046477913.1 MULTISPECIES: HPr family phosphocarrier protein [Filomicrobium]_x0001_CFX19594.1 Phosphocarrier protein HPr [Candidatus Filomicrobium marinum]_x0001_CPR18536.1 Phosphocarrier protein HPr [Candidatus Filomicrobium marinum]_x0001_SDO17553.1 phosphocarrier protein [Filomicrobium insigne]	7.4e-33	PTS HPr component phosphorylation site	HPr-like superfamily;Phosphocarrier protein HPr-like;Phosphocarrier protein HPr-like;Phosphocarrier protein HPr-like	4.97e-24;9.87e-25;7.3e-24;3.7e-23	IPR035895;IPR000032;IPR000032;IPR000032	NA	NA	PTS
Alpha	bins.201_ctg57_167	bin_201	OTHER	0.004991	0.995009		3.97e-59	PPD28502.1 PTS fructose transporter subunit IIA [Hyphomicrobium sp.]	1.8e-47	PFAM PTS system fructose subfamily IIA component	PTS system mannose/sorbose specific IIA subunit;Phosphotransferase system, mannose-type IIA component superfamily;Phosphotransferase system, mannose-type IIA component	1.33e-30;3.79e-34;5e-28	IPR033887;IPR036662;IPR004701	NA	NA	PTS
Alpha	bins.201_ctg59_222	bin_201	OTHER	0.001267	0.998733		3.39e-90	WP_155445035.1 transcriptional repressor LexA [Rhodoblastus acidophilus]	1.8e-90	Represses a number of genes involved in the response to DNA damage (SOS response), including recA and lexA. In the presence of single-stranded DNA, RecA interacts with LexA causing an autocatalytic cleavage which disrupts the DNA-binding part of LexA, leading to derepression of the SOS regulon and eventually DNA repair	LexA-like;Winged helix DNA-binding domain superfamily;LexA repressor, DNA-binding domain;Peptidase S24/S26A/S26B/S26C;LexA/Signal peptidase-like superfamily;Transcription regulator LexA	7.24e-23;6.98e-18;1.1e-15;9.5e-13;4.19e-32;1e-54	IPR039418;IPR036390;IPR006199;IPR015927;IPR036286;IPR006200	NA	NA	PTS
Alpha	bins.201_ctg61_48	bin_201	OTHER	0.006739	0.993261		2.8e-15	WP_088348932.1 MULTISPECIES: DNA gyrase inhibitor YacG [Rhodomicrobium]	1.1e-11	Inhibits all the catalytic activities of DNA gyrase by preventing its interaction with DNA. Acts by binding directly to the C-terminal domain of GyrB, which probably disrupts DNA binding by the gyrase	;DNA gyrase inhibitor YacG	2.99e-14;1.7e-14	;IPR005584	NA	NA	PTS
Alpha	bins.201_ctg69_22	bin_201	OTHER	0.007046	0.992954		3.36e-65	KUO55042.1 RNA pyrophosphohydrolase [Alphaproteobacteria bacterium BRH_c36]	1e-53	Accelerates the degradation of transcripts by removing pyrophosphate from the 5'-end of triphosphorylated RNA, leading to a more labile monophosphorylated state that can stimulate subsequent ribonuclease cleavage	NUDIX hydrolase domain;RNA pyrophosphohydrolase RppH;NUDIX hydrolase-like domain superfamily	1.3e-26;2.87e-80;2.84e-33	IPR000086;IPR022927;IPR015797	NA	NA	PTS
Alpha	bins.201_ctg69_115	bin_201	OTHER	0.000913	0.999087		0	PPD00766.1 phosphoenolpyruvate--protein phosphotransferase [Hyphomicrobium sp.]	3e-296	Belongs to the PEP-utilizing enzyme family	PEP-utilising enzyme, mobile domain;Pyruvate/Phosphoenolpyruvate kinase-like domain superfamily;;PtsI, HPr-binding domain superfamily;Phosphohistidine domain superfamily;GAF domain;Phosphotransferase system, enzyme I-like;PEP-utilising enzyme, C-terminal;Phosphotransferase system, enzyme I N-terminal	5.1e-16;6.02e-90;2.84e-26;2.62e-24;5.76e-25;1.6e-15;5.2e-127;5.6e-88;4.1e-22	IPR008279;IPR015813;;IPR036618;IPR036637;IPR003018;IPR006318;IPR000121;IPR008731	6.34e-58	CE9	PTS
Alpha	bins.216_ctg10_9	bin_216	SP(Sec/SPI)	0.986739	0.013261	CS pos: 20-21. AKS-ED. Pr: 0.8030	1.7e-22	WP_108488837.1 MULTISPECIES: transporter substrate-binding domain-containing protein [unclassified Pseudomonas]_x0001_PTS82464.1 hypothetical protein DBR00_20455 [Pseudomonas sp. HMWF032]_x0001_PTT81563.1 hypothetical protein DBR41_16415 [Pseudomonas sp. HMWF010]	1.3e-22	COG0834 ABC-type amino acid transport signal transduction systems periplasmic component domain	;Solute-binding protein family 3/N-terminal domain of MltF	6.21e-15;3.4e-08	;IPR001638	NA	NA	PTS
Alpha	bins.216_ctg39_4	bin_216	OTHER	0.000223	0.999777		7.15e-63	WP_017443276.1 RNA pyrophosphohydrolase [Rickettsia gravesii]	4.3e-54	Accelerates the degradation of transcripts by removing pyrophosphate from the 5'-end of triphosphorylated RNA, leading to a more labile monophosphorylated state that can stimulate subsequent ribonuclease cleavage	NUDIX hydrolase domain;RNA pyrophosphohydrolase RppH;NUDIX hydrolase-like domain superfamily	1.2e-23;6.42e-76;2.44e-30	IPR000086;IPR022927;IPR015797	NA	NA	PTS
Alpha	bins.21_ctg7_165	bin_21	OTHER	0.008437	0.991563		3.8e-65	WP_047764948.1 RNA pyrophosphohydrolase [Kiloniella spongiae]_x0001_KLN59959.1 RNA pyrophosphohydrolase [Kiloniella spongiae]	4.7e-55	Accelerates the degradation of transcripts by removing pyrophosphate from the 5'-end of triphosphorylated RNA, leading to a more labile monophosphorylated state that can stimulate subsequent ribonuclease cleavage	RNA pyrophosphohydrolase RppH;NUDIX hydrolase domain;NUDIX hydrolase-like domain superfamily	7.06e-79;9.3e-25;4.47e-30	IPR022927;IPR000086;IPR015797	NA	NA	PTS
Alpha	bins.21_ctg10_11	bin_21	OTHER	0.001064	0.998936		1.24e-13	WP_088214909.1 DNA gyrase inhibitor YacG [Haematobacter genomosp. 1]_x0001_OWJ78922.1 DNA gyrase inhibitor YacG [Haematobacter genomosp. 1]	1.4e-10	Inhibits all the catalytic activities of DNA gyrase by preventing its interaction with DNA. Acts by binding directly to the C-terminal domain of GyrB, which probably disrupts DNA binding by the gyrase	DNA gyrase inhibitor YacG;	6.2e-14;3.56e-13	IPR005584;	NA	NA	PTS
Alpha	bins.21_ctg16_50	bin_21	OTHER	0.019396	0.980604		2.97e-36	WP_068005608.1 PTS IIA-like nitrogen regulatory protein PtsN [Pseudovibrio axinellae]_x0001_KZL19371.1 Nitrogen regulatory protein [Pseudovibrio axinellae]_x0001_SEQ39242.1 PTS IIA-like nitrogen-regulatory protein PtsN [Pseudovibrio axinellae]	1.6e-31	PTS IIA-like nitrogen-regulatory protein PtsN	PTS EIIA type-2 domain;Phosphotransferase/anion transporter;	6.7e-28;1.23e-33;9.41e-30	IPR002178;IPR016152;	NA	NA	PTS
Alpha	bins.21_ctg16_53	bin_21	OTHER	0.006405	0.993595		6.36e-43	WP_014743691.1 PTS sugar transporter subunit IIA [Tistrella mobilis]_x0001_AFK52011.1 PTS system, IIA component [Tistrella mobilis KA081020-065]_x0001_KYO57072.1 PTS fructose transporter subunit IIA [Tistrella mobilis]	3.9e-37	COG2893 Phosphotransferase system, mannose fructose-specific component IIA	PTS system mannose/sorbose specific IIA subunit;Phosphotransferase system, mannose-type IIA component;Phosphotransferase system, mannose-type IIA component superfamily	1.12e-30;1.8e-30;1.31e-36	IPR033887;IPR004701;IPR036662	NA	NA	PTS
Alpha	bins.21_ctg16_54	bin_21	OTHER	0.000649	0.999351		1.5e-14	WP_060525508.1 HPr family phosphocarrier protein [Sphingomonas sp. Leaf242]_x0001_KQO09283.1 phosphate ABC transporter permease [Sphingomonas sp. Leaf242]	2.5e-16	PTS HPr component phosphorylation site	HPr-like superfamily;Phosphocarrier protein HPr-like;Phosphocarrier protein HPr-like;Phosphocarrier protein HPr-like	3.14e-24;6.2e-24;8e-24;9.72e-24	IPR035895;IPR000032;IPR000032;IPR000032	NA	NA	PTS
Alpha	bins.21_ctg16_274	bin_21	OTHER	0.000251	0.999749		2.9e-23	PZP86144.1 carbon storage regulator [Azospirillum brasilense]	1.2e-15	Could accelerate the degradation of some genes transcripts potentially through selective RNA binding	Translational regulator CsrA;Carbon storage regulator superfamily	1.4e-19;6.67e-15	IPR003751;IPR036107	NA	NA	PTS
Alpha	bins.21_ctg17_142	bin_21	OTHER	0.005431	0.994569		1.69e-211	SER14436.1 phosphotransferase system, enzyme I, PtsP [bacterium A52C2]	1.8e-203	Belongs to the PEP-utilizing enzyme family	PEP-utilising enzyme, mobile domain;Phosphohistidine domain superfamily;GAF domain;Phosphotransferase system, enzyme I N-terminal;Pyruvate/Phosphoenolpyruvate kinase-like domain superfamily;Phosphotransferase system, enzyme I-like;;PtsI, HPr-binding domain superfamily;PEP-utilising enzyme, C-terminal	3.6e-18;2.09e-29;2.5e-14;1.3e-17;4.19e-82;8.9e-128;4.58e-26;6.02e-22;4.7e-83	IPR008279;IPR036637;IPR003018;IPR008731;IPR015813;IPR006318;;IPR036618;IPR000121	3.37e-67	CE9	PTS
Alpha	bins.64_ctg14_23	bin_64	OTHER	0.008983	0.991017		0	WP_135210078.1 phosphoenolpyruvate--protein phosphotransferase [Alphaproteobacteria bacterium SYSU XM001]	1.7e-246	Belongs to the PEP-utilizing enzyme family	PEP-utilising enzyme, C-terminal;GAF domain;;PtsI, HPr-binding domain superfamily;Phosphohistidine domain superfamily;Phosphotransferase system, enzyme I-like;Phosphotransferase system, enzyme I N-terminal;Pyruvate/Phosphoenolpyruvate kinase-like domain superfamily;PEP-utilising enzyme, mobile domain	5.4e-86;5.9e-14;7.2e-25;6.28e-22;1.18e-27;3.5e-122;1.1e-17;1.36e-88;2.9e-18	IPR000121;IPR003018;;IPR036618;IPR036637;IPR006318;IPR008731;IPR015813;IPR008279	9.05e-65	CE9	PTS
Alpha	bins.64_ctg15_13	bin_64	OTHER	0.006592	0.993408		3.62e-58	TPW05806.1 PTS system, mannose-specific IIA component [Alphaproteobacteria bacterium]	7.5e-41	PFAM PTS system fructose subfamily IIA component	Phosphotransferase system, mannose-type IIA component;PTS system mannose/sorbose specific IIA subunit;Phosphotransferase system, mannose-type IIA component superfamily	1.3e-27;6.02e-29;4.32e-35	IPR004701;IPR033887;IPR036662	NA	NA	PTS
Alpha	bins.64_ctg47_10	bin_64	OTHER	0.006693	0.993307		5.32e-70	PZO54076.1 RNA pyrophosphohydrolase [Alphaproteobacteria bacterium]	2.3e-57	Accelerates the degradation of transcripts by removing pyrophosphate from the 5'-end of triphosphorylated RNA, leading to a more labile monophosphorylated state that can stimulate subsequent ribonuclease cleavage	RNA pyrophosphohydrolase RppH;NUDIX hydrolase-like domain superfamily;NUDIX hydrolase domain	2.42e-69;3.38e-29;2.6e-24	IPR022927;IPR015797;IPR000086	NA	NA	PTS
Alpha	bins.64_ctg80_83	bin_64	OTHER	0.000465	0.999535		5.36e-49	WP_108505580.1 MULTISPECIES: hypothetical protein [unclassified Caulobacter]_x0001_PTS87070.1 hypothetical protein DBR21_13620 [Caulobacter sp. HMWF009]_x0001_PTT09004.1 hypothetical protein DBR10_08010 [Caulobacter sp. HMWF025]	1.7e-46		NA	NA	NA	NA	NA	PTS
Alpha	bins.64_ctg84_15	bin_64	OTHER	0.001465	0.998535		5.09e-58	WP_094747356.1 transcriptional regulator [alpha proteobacterium U9-1i]_x0001_GAM97700.1 PTS IIA-like nitrogen-regulatory protein PtsN [alpha proteobacterium U9-1i]	7.6e-37	COG1762 Phosphotransferase system mannitol fructose-specific IIA domain (Ntr-type)	;Phosphotransferase/anion transporter;PTS EIIA type-2 domain	1.53e-33;2.75e-38;3.1e-30	;IPR016152;IPR002178	NA	NA	PTS
Alpha	bins.64_ctg88_55	bin_64	OTHER	0.000846	0.999154		1.36e-101	WP_018996917.1 transcriptional repressor LexA [Hirschia maritima]	7.5e-89	Represses a number of genes involved in the response to DNA damage (SOS response), including recA and lexA. In the presence of single-stranded DNA, RecA interacts with LexA causing an autocatalytic cleavage which disrupts the DNA-binding part of LexA, leading to derepression of the SOS regulon and eventually DNA repair	Winged helix DNA-binding domain superfamily;Peptidase S24/S26A/S26B/S26C;LexA/Signal peptidase-like superfamily;Transcription regulator LexA;LexA-like;LexA repressor, DNA-binding domain	1.02e-17;7.6e-15;1.67e-33;1.2e-51;4.14e-23;6.4e-15	IPR036390;IPR015927;IPR036286;IPR006200;IPR039418;IPR006199	NA	NA	PTS
Alpha	bins.83_ctg5_156	bin_83	OTHER	0.00064	0.99936		1.22e-52	TVR98701.1 PTS IIA-like nitrogen-regulatory protein PtsN [Rhodospirillales bacterium]	2.8e-43	COG1762 Phosphotransferase system mannitol fructose-specific IIA domain (Ntr-type)	Phosphotransferase system, IIA-like nitrogen-regulatory protein PtsN;Phosphotransferase/anion transporter;;PTS EIIA type-2 domain	8.6e-45;2.22e-42;7.06e-41;3.9e-34	IPR006320;IPR016152;;IPR002178	NA	NA	PTS
Alpha	bins.83_ctg7_214	bin_83	OTHER	0.000368	0.999632		1.43e-45	WP_083954193.1 hypothetical protein [Sphingomonas koreensis]_x0001_RSU61297.1 S24 family peptidase [Sphingomonas koreensis]_x0001_RSU69941.1 S24 family peptidase [Sphingomonas koreensis]	1.3e-26	Represses a number of genes involved in the response to DNA damage (SOS response), including recA and lexA. In the presence of single-stranded DNA, RecA interacts with LexA causing an autocatalytic cleavage which disrupts the DNA-binding part of LexA, leading to derepression of the SOS regulon and eventually DNA repair	LexA/Signal peptidase-like superfamily	1.92e-14	IPR036286	NA	NA	PTS
Alpha	bins.83_ctg19_4	bin_83	OTHER	0.004861	0.995139		1.1e-48	WP_022733908.1 MULTISPECIES: PTS sugar transporter subunit IIA [Thalassospira]_x0001_PKR58686.1 PTS fructose transporter subunit IIA [Thalassospira lohafexi]_x0001_RCK26938.1 PTS fructose transporter subunit IIA [Thalassospira lucentensis MCCC 1A00383 = DSM 14000]	7.6e-41	COG2893 Phosphotransferase system, mannose fructose-specific component IIA	PTS system mannose/sorbose specific IIA subunit;Phosphotransferase system, mannose-type IIA component;Phosphotransferase system, mannose-type IIA component superfamily	3.78e-29;7.7e-26;1.16e-33	IPR033887;IPR004701;IPR036662	NA	NA	PTS
Alpha	bins.83_ctg19_6	bin_83	OTHER	0.006004	0.993996		4.52e-214	WP_126613553.1 phosphoenolpyruvate--protein phosphotransferase [Azospirillum sp. L-25-5w-1]_x0001_RTR21874.1 phosphoenolpyruvate--protein phosphotransferase [Azospirillum sp. L-25-5w-1]	5.3e-184	General (non sugar-specific) component of the phosphoenolpyruvate-dependent sugar phosphotransferase system (sugar PTS). This major carbohydrate active-transport system catalyzes the phosphorylation of incoming sugar substrates concomitantly with their translocation across the cell membrane. Enzyme I transfers the phosphoryl group from phosphoenolpyruvate (PEP) to the phosphoryl carrier protein (…	PtsI, HPr-binding domain superfamily;Phosphohistidine domain superfamily;Phosphotransferase system, enzyme I-like;PEP-utilising enzyme, C-terminal;Phosphotransferase system, enzyme I N-terminal;Pyruvate/Phosphoenolpyruvate kinase-like domain superfamily;PEP-utilising enzyme, mobile domain	2.88e-23;3.27e-30;5.8e-156;3.2e-96;1.4e-25;4.97e-96;1.1e-18	IPR036618;IPR036637;IPR006318;IPR000121;IPR008731;IPR015813;IPR008279	5.91e-64	CE9	PTS
Alpha	bins.83_ctg21_29	bin_83	OTHER	0.001496	0.998504		1.19e-14	WP_062629351.1 DNA gyrase inhibitor YacG [Devosia sp. Leaf64]_x0001_KQN76872.1 DNA gyrase inhibitor [Devosia sp. Leaf64]	1.2e-12	Inhibits all the catalytic activities of DNA gyrase by preventing its interaction with DNA. Acts by binding directly to the C-terminal domain of GyrB, which probably disrupts DNA binding by the gyrase	DNA gyrase inhibitor YacG;	3e-15;1.25e-15	IPR005584;	NA	NA	PTS
Alpha	bins.83_ctg21_44	bin_83	OTHER	0.000736	0.999264		2.47e-79	WP_119830798.1 transcriptional repressor LexA [Azospirillum sp. K2W22B-5]_x0001_RJF84014.1 transcriptional repressor LexA [Azospirillum sp. K2W22B-5]	4.6e-70	Represses a number of genes involved in the response to DNA damage (SOS response), including recA and lexA. In the presence of single-stranded DNA, RecA interacts with LexA causing an autocatalytic cleavage which disrupts the DNA-binding part of LexA, leading to derepression of the SOS regulon and eventually DNA repair	LexA-like;LexA/Signal peptidase-like superfamily;Transcription regulator LexA;Peptidase S24/S26A/S26B/S26C;Winged helix DNA-binding domain superfamily;LexA repressor, DNA-binding domain	5.9e-16;1.38e-28;3.1e-48;3.3e-10;2.8e-16;3e-13	IPR039418;IPR036286;IPR006200;IPR015927;IPR036390;IPR006199	NA	NA	PTS
Alpha	bins.83_ctg25_74	bin_83	OTHER	0.006818	0.993182		2.01e-43	PZQ44800.1 RNA pyrophosphohydrolase [Micavibrio aeruginosavorus]	1.6e-45	Accelerates the degradation of transcripts by removing pyrophosphate from the 5'-end of triphosphorylated RNA, leading to a more labile monophosphorylated state that can stimulate subsequent ribonuclease cleavage	RNA pyrophosphohydrolase RppH;NUDIX hydrolase-like domain superfamily;NUDIX hydrolase domain	3.78e-73;7.18e-34;2.2e-23	IPR022927;IPR015797;IPR000086	NA	NA	PTS
CVP	bins.97_ctg17_194	bin_97	OTHER	0.003849	0.996151		5.71e-54	GDX99211.1 adenylate cyclase [Phycisphaerae bacterium]	4.7e-19	Adenylate cyclase	Adenylyl cyclase CyaB;CYTH domain;CYTH-like domain superfamily	8.38e-25;2.1e-17;1.34e-24	IPR008173;IPR023577;IPR033469	NA	NA	CyaB
CVP	bins.403_ctg3_343	bin_403	OTHER	0.002641	0.997359		3.38e-57	WP_096057811.1 alkylphosphonate utilization protein [Nibricoccus aquaticus]_x0001_ATC66184.1 phosphonoacetate hydrolase [Nibricoccus aquaticus]	2.8e-46	PhnA domain	;Protein YjdM;Protein YjdM, C-terminal	1.1e-24;2.9e-33;2.3e-29	;IPR004624;IPR013988	NA	NA	PhnA
CVP	bins.403_ctg1_109	bin_403	OTHER	0.008335	0.991665		4.45e-84	WP_043588740.1 VOC family protein [Geminisphaera colitermitum]	2.4e-73	3-demethylubiquinone-9 3-methyltransferase	PhnB-like;PhnB-like;Glyoxalase/Bleomycin resistance protein/Dihydroxybiphenyl dioxygenase	1.49e-38;7.1e-46;5.51e-44	IPR028973;IPR028973;IPR029068	NA	NA	PhnB
CVP	bins.419_ctg32_14	bin_419	OTHER	0.001449	0.998551		8.12e-63	WP_065919456.1 VOC family protein [Lentzea guizhouensis]_x0001_ANZ41119.1 bleomycin resistance protein [Lentzea guizhouensis]	3.4e-53	glyoxalase bleomycin resistance protein dioxygenase	Glyoxalase/fosfomycin resistance/dioxygenase domain;PhnB-like;Glyoxalase/Bleomycin resistance protein/Dihydroxybiphenyl dioxygenase	8.9e-05;9.9e-32;5.63e-24	IPR004360;IPR028973;IPR029068	NA	NA	PhnB
CVP	bins.419_ctg116_17	bin_419	OTHER	0.004497	0.995503		2.05e-121	PYV41551.1 hypothetical protein DMG06_16700 [Acidobacteria bacterium]	7.3e-97	3-demethylubiquinone-9 3-methyltransferase	Glyoxalase/Bleomycin resistance protein/Dihydroxybiphenyl dioxygenase;Glyoxalase/Bleomycin resistance protein/Dihydroxybiphenyl dioxygenase;PhnB-like;PhnB-like;PhnB-like;PhnB-like	4.07e-39;7.92e-30;5.42e-36;1.4e-31;1.4e-39;2.13e-36	IPR029068;IPR029068;IPR028973;IPR028973;IPR028973;IPR028973	NA	NA	PhnB
CVP	bins.419_ctg116_18	bin_419	OTHER	0.001253	0.998747		4.83e-59	WP_146647209.1 VOC family protein [Labilithrix luteola]_x0001_AKU95826.1 PhnB protein [Labilithrix luteola]	2.6e-47	PFAM Glyoxalase bleomycin resistance protein dioxygenase	PhnB-like;PhnB-like;Glyoxalase/Bleomycin resistance protein/Dihydroxybiphenyl dioxygenase	6.9e-11;7.62e-37;3.09e-30	IPR028973;IPR028973;IPR029068	NA	NA	PhnB
CVP	bins.419_ctg117_17	bin_419	OTHER	0.00591	0.99409		8.02e-52	REG01635.1 putative glyoxalase superfamily protein PhnB [Asanoa ferruginea]	1.1e-41	Glyoxalase/Bleomycin resistance protein/Dioxygenase superfamily	Glyoxalase/Bleomycin resistance protein/Dihydroxybiphenyl dioxygenase;Glyoxalase/fosfomycin resistance/dioxygenase domain	7.65e-26;1.7e-14	IPR029068;IPR004360	NA	NA	PhnB
CVP	bins.97_ctg2_158	bin_97	OTHER	0.001444	0.998556		2.82e-08	RLS54953.1 flagellar biosynthesis anti-sigma factor FlgM [Planctomycetes bacterium]	NA	NA	Anti-sigma-28 factor FlgM, C-terminal	2.8e-05	IPR031316	NA	NA	anti-sigma-FlgM
CVP	bins.97_ctg1_159	bin_97	OTHER	0.00068	0.99932		1.56e-115	TVQ61714.1 FliA/WhiG family RNA polymerase sigma factor [Phycisphaerales bacterium]	2.7e-88	Sigma factors are initiation factors that promote the attachment of RNA polymerase to specific initiation sites and are then released	;RNA polymerase sigma-70 region 4;RNA polymerase sigma factor, FliA/WhiG;RNA polymerase sigma-70 region 2;RNA polymerase sigma factor, region 2;RNA polymerase sigma-70 like domain;RNA polymerase sigma factor, region 3/4-like;RNA polymerase sigma factor, region 3/4-like	8.03e-09;1.5e-13;1e-69;6.1e-14;2.67e-24;7.4e-30;4.8e-07;3.92e-16	;IPR007630;IPR012845;IPR007627;IPR013325;IPR014284;IPR013324;IPR013324	NA	NA	sigma-FliA WhiG
CVP	bins.419_ctg80_24	bin_419	OTHER	0.001133	0.998867		3.36e-120	PZN52191.1 16S rRNA (adenine(1518)-N(6)/adenine(1519)-N(6))-dimethyltransferase RsmA [Chloroflexi bacterium]	1.1e-67	Specifically dimethylates two adjacent adenosines (A1518 and A1519) in the loop of a conserved hairpin near the 3'-end of 16S rRNA in the 30S particle. May play a critical role in biogenesis of 30S subunits	S-adenosyl-L-methionine-dependent methyltransferase;;Ribosomal RNA adenine methyltransferase KsgA/Erm;Ribosomal RNA adenine dimethylase	6.15e-63;8.2e-05;1.8e-54;7.8e-73	IPR029063;;IPR001737;IPR011530	NA	NA	RsmA
CVP	bins.419_ctg80_7	bin_419	OTHER	0.007807	0.992193		4.96e-87	PJF41069.1 hypothetical protein CUN54_02900 [Candidatus Thermofonsia Clade 2 bacterium]_x0001_RMF82832.1 Crp/Fnr family transcriptional regulator [Chloroflexi bacterium]	1.6e-30	PFAM Cyclic nucleotide-binding	Cyclic nucleotide-binding domain;Winged helix DNA-binding domain superfamily;Cyclic nucleotide-binding domain;Cyclic nucleotide-binding-like;Crp-type HTH domain	4.94e-22;8.75e-13;1e-17;1.3e-26;5.2e-13	IPR000595;IPR036390;IPR000595;IPR018490;IPR012318	NA	NA	CRP
CVP	bins.419_ctg152_25	bin_419	OTHER	0.000341	0.999659		8.19e-87	KXK16479.1 putative Crp family transcriptional regulator [Chloroflexi bacterium OLB15]	1.1e-31	Transcriptional regulator, Crp Fnr family	Cyclic nucleotide-binding domain;Cyclic nucleotide-binding domain;Crp-type HTH domain;Winged helix DNA-binding domain superfamily;Cyclic nucleotide-binding-like	7.58e-24;6.5e-19;9.4e-11;2.52e-10;3.93e-32	IPR000595;IPR000595;IPR012318;IPR036390;IPR018490	NA	NA	CRP
CVP	bins.419_ctg194_37	bin_419	OTHER	0.00162	0.99838		3.69e-30	TMI87782.1 Crp/Fnr family transcriptional regulator [Terrabacteria group bacterium ANGP1]	1.2e-17	helix_turn_helix, cAMP Regulatory protein	Cyclic nucleotide-binding-like;Cyclic nucleotide-binding domain;Winged helix DNA-binding domain superfamily;Cyclic nucleotide-binding domain;Crp-type HTH domain	1.18e-27;2.22e-23;1.39e-08;2.6e-14;8.9e-08	IPR018490;IPR000595;IPR036390;IPR000595;IPR012318	NA	NA	CRP
CVP	bins.419_ctg205_46	bin_419	OTHER	0.000502	0.999498		1.74e-40	KAB2863505.1 Crp/Fnr family transcriptional regulator [Anaerolineae bacterium]	7.1e-28	Crp-like helix-turn-helix domain	Crp-type HTH domain;Cyclic nucleotide-binding-like;Cyclic nucleotide-binding domain;Winged helix DNA-binding domain superfamily;Cyclic nucleotide-binding domain	1.6e-08;1.57e-21;9.6e-14;2.44e-07;4.1e-14	IPR012318;IPR018490;IPR000595;IPR036390;IPR000595	NA	NA	CRP
CVP	bins.495_ctg8_42	bin_495	OTHER	0.006117	0.993883		3.94e-126	TSA37478.1 Crp/Fnr family transcriptional regulator [Verrucomicrobiaceae bacterium]	2.8e-54	Crp Fnr family	Cyclic nucleotide-binding-like;Cyclic nucleotide-binding domain;Winged helix DNA-binding domain superfamily;Cyclic nucleotide-binding domain;Crp-type HTH domain	1.96e-31;4.2e-20;1.06e-09;1.34e-23;4.4e-10	IPR018490;IPR000595;IPR036390;IPR000595;IPR012318	NA	NA	CRP
CVP	bins.403_ctg18_532	bin_403	OTHER	0.000698	0.999302		5.92e-118	WP_096056691.1 transcriptional regulator [Nibricoccus aquaticus]_x0001_ATC65060.1 transcriptional regulator [Nibricoccus aquaticus]	2.1e-80	Prokaryotic dksA/traR C4-type zinc finger	;Zinc finger, DksA/TraR C4-type;DksA, N-terminal domain superfamily	2.85e-05;2e-07;3.4e-10	;IPR000962;IPR037187	NA	NA	DksA
CVP	bins.495_ctg30_18	bin_495	OTHER	0.000498	0.999502		4.21e-80	WP_108056733.1 transcriptional regulator [Spartobacteria bacterium LR76]_x0001_PTY00185.1 transcriptional regulator [Spartobacteria bacterium LR76]	4e-56	Prokaryotic dksA/traR C4-type zinc finger	;Zinc finger, DksA/TraR C4-type;DksA, N-terminal domain superfamily	9.55e-08;4.2e-11;1.31e-09	;IPR000962;IPR037187	NA	NA	DksA
CVP	bins.97_ctg1_216	bin_97	OTHER	0.00033	0.99967		9.49e-44	RMH09851.1 TraR/DksA family transcriptional regulator [Planctomycetes bacterium]	2.6e-17	zinc ion binding	Zinc finger, DksA/TraR C4-type;DksA, N-terminal domain superfamily	1.1e-06;3.4e-14	IPR000962;IPR037187	NA	NA	DksA
CVP	bins.495_ctg30_368	bin_495	SP(Sec/SPI)	0.647075	0.352925	CS pos: 27-28. THS-MP. Pr: 0.5138	5.84e-58	GAT32709.1 DNA-binding transcriptional regulator, CsgD family [Terrimicrobium sacchariphilum]	4.7e-45	luxR family	Signal transduction response regulator, C-terminal effector;Transcription regulator LuxR, C-terminal;Transcription regulator LuxR, C-terminal;	3.4e-20;4.71e-20;3e-18;1.51e-20	IPR016032;IPR000792;IPR000792;	NA	NA	CsgD
CVP	bins.403_ctg18_685	bin_403	OTHER	0.000965	0.999035		2.49e-117	OPY44905.1 hybrid sensory histidine kinase BarA [Methanosaeta sp. PtaU1.Bin016]	1.6e-115	Histidine Phosphotransfer domain	Signal transduction response regulator, receiver domain;CheY-like superfamily;;;Histidine kinase/HSP90-like ATPase;;Signal transduction response regulator, receiver domain;Signal transduction histidine kinase, dimerisation/phosphoacceptor domain superfamily;CheY-like superfamily;Signal transduction response regulator, receiver domain;Histidine kinase/HSP90-like ATPase superfamily;Signal transduct…	3.2e-25;3.27e-13;6.59e-07;2.63e-55;4.9e-31;0.00105005;4.74e-07;1.22e-19;3.13e-38;1.91e-31;2.23e-49;5.6e-17;1.56e-17	IPR001789;IPR011006;;;IPR003594;;IPR001789;IPR036097;IPR011006;IPR001789;IPR036890;IPR003661;IPR003661	1.25e-41	GT2	BarA
CVP	bins.97_ctg1_57	bin_97	OTHER	0.001205	0.998795		7.88e-29	RMH29467.1 carbon storage regulator [Planctomycetes bacterium]	2.6e-18	Could accelerate the degradation of some genes transcripts potentially through selective RNA binding	Carbon storage regulator superfamily;Translational regulator CsrA;Translational regulator CsrA	1.7e-18;3.5e-25;1.6e-23	IPR036107;IPR003751;IPR003751	NA	NA	CsrA
CVP	bins.97_ctg1_252	bin_97	OTHER	0.002198	0.997802		9.62e-32	GDX98594.1 hypothetical protein LBMAG48_09980 [Phycisphaerae bacterium]	NA	NA	Carbon storage regulator superfamily;Translational regulator CsrA	5.75e-10;5.4e-14	IPR036107;IPR003751	NA	NA	CsrA
CVP	bins.403_ctg18_581	bin_403	OTHER	0.001686	0.998314		5.68e-246	WP_096057030.1 glycogen synthase GlgA [Nibricoccus aquaticus]_x0001_ATC65400.1 glycogen synthase GlgA [Nibricoccus aquaticus]	1.9e-190	Starch synthase catalytic domain	;Bacterial/plant glycogen synthase;;Glycosyl transferase, family 1;Starch synthase, catalytic domain	3.89e-112;7.8e-156;0;1.2e-08;3.6e-76	;IPR011835;;IPR001296;IPR013534	5.52e-248	GT5	GlgA
CVP	bins.403_ctg3_113	bin_403	OTHER	0.000346	0.999654		4.17e-121	WP_096055652.1 response regulator transcription factor [Nibricoccus aquaticus]_x0001_ATC64020.1 DNA-binding response regulator [Nibricoccus aquaticus]	2.8e-94	Two component transcriptional regulator, winged helix family	OmpR/PhoB-type DNA-binding domain;Signal transduction response regulator, C-terminal effector;OmpR/PhoB-type DNA-binding domain;CheY-like superfamily;Signal transduction response regulator, receiver domain;Signal transduction response regulator, receiver domain	4.1e-27;1.86e-30;1.83e-37;1.01e-40;1.04e-37;3.3e-26	IPR001867;IPR016032;IPR001867;IPR011006;IPR001789;IPR001789	9.08e-21	GT2	OmpR
CVP	bins.403_ctg3_331	bin_403	OTHER	0.000873	0.999127		6.51e-89	WP_107742639.1 response regulator transcription factor [Opitutaceae bacterium EW11]_x0001_PTY07328.1 DNA-binding response regulator [Opitutaceae bacterium EW11]	2.1e-57	COGs COG0745 Response regulators consisting of a CheY-like receiver domain and a winged-helix DNA-binding domain	Signal transduction response regulator, receiver domain;CheY-like superfamily;Signal transduction response regulator, receiver domain;OmpR/PhoB-type DNA-binding domain;OmpR/PhoB-type DNA-binding domain	7.6e-40;2.13e-41;2.7e-29;1.2e-22;4.03e-31	IPR001789;IPR011006;IPR001789;IPR001867;IPR001867	1.19e-10	CE11	OmpR
CVP	bins.403_ctg6_48	bin_403	OTHER	0.001181	0.998819		1.12e-106	WP_091060925.1 response regulator [Opitutus sp. GAS368]	2.3e-74	Transcriptional regulatory protein, C terminal	Signal transduction response regulator, receiver domain;OmpR/PhoB-type DNA-binding domain;CheY-like superfamily;OmpR/PhoB-type DNA-binding domain;Signal transduction response regulator, receiver domain	3.1e-26;4.18e-30;2.05e-37;2.6e-24;4.99e-35	IPR001789;IPR001867;IPR011006;IPR001867;IPR001789	1.04e-13	GT2	OmpR
CVP	bins.403_ctg18_91	bin_403	OTHER	0.00132	0.99868		2.75e-138	WP_107744685.1 response regulator transcription factor [Opitutaceae bacterium EW11]_x0001_PTY04777.1 DNA-binding response regulator [Opitutaceae bacterium EW11]	2.5e-101	Two component transcriptional regulator, winged helix family	OmpR/PhoB-type DNA-binding domain;Signal transduction response regulator, receiver domain;OmpR/PhoB-type DNA-binding domain;CheY-like superfamily;Signal transduction response regulator, C-terminal effector;Signal transduction response regulator, receiver domain	4.1e-14;1.4e-34;1.02e-13;4.55e-34;6.8e-16;6.4e-23	IPR001867;IPR001789;IPR001867;IPR011006;IPR016032;IPR001789	1.83e-10	GH130	OmpR
CVP	bins.419_ctg3_1	bin_419	OTHER	0.004961	0.995039		3.74e-98	OJX40311.1 DNA-binding response regulator [Chloroflexi bacterium 44-23]	6.8e-64	Two component transcriptional regulator, winged helix family	Signal transduction response regulator, receiver domain;CheY-like superfamily;Signal transduction response regulator, receiver domain;OmpR/PhoB-type DNA-binding domain;OmpR/PhoB-type DNA-binding domain	3.68e-40;7.62e-41;5.3e-28;4.64e-32;5e-25	IPR001789;IPR011006;IPR001789;IPR001867;IPR001867	1.2e-17	GT2	OmpR
CVP	bins.419_ctg28_36	bin_419	OTHER	0.001699	0.998301		6.75e-75	WP_129686752.1 response regulator transcription factor [Chloroflexales bacterium ZM16-3]	2.2e-56	Transcriptional regulatory protein, C terminal	Signal transduction response regulator, C-terminal effector;Signal transduction response regulator, receiver domain;OmpR/PhoB-type DNA-binding domain;Signal transduction response regulator, receiver domain;OmpR/PhoB-type DNA-binding domain;CheY-like superfamily	1.79e-29;8.3e-27;1.38e-34;1.11e-36;4.7e-25;9.25e-39	IPR016032;IPR001789;IPR001867;IPR001789;IPR001867;IPR011006	1.8e-18	GT2	OmpR
CVP	bins.419_ctg28_53	bin_419	OTHER	0.000163	0.999837		1.89e-74	KAA3657443.1 DNA-binding response regulator [Chloroflexi bacterium]	6e-62	Two component transcriptional regulator, winged helix family	CheY-like superfamily;OmpR/PhoB-type DNA-binding domain;OmpR/PhoB-type DNA-binding domain;Signal transduction response regulator, receiver domain;Signal transduction response regulator, C-terminal effector;Signal transduction response regulator, receiver domain	2.13e-41;5.4e-31;3.1e-24;3.3e-29;1.05e-28;1.46e-37	IPR011006;IPR001867;IPR001867;IPR001789;IPR016032;IPR001789	1.62e-19	GT2	OmpR
CVP	bins.419_ctg30_3	bin_419	OTHER	0.001077	0.998923		4.52e-106	KAB2866144.1 response regulator transcription factor [Anaerolineae bacterium]	7.3e-60	Transcriptional regulatory protein, C terminal	OmpR/PhoB-type DNA-binding domain;Signal transduction response regulator, receiver domain;CheY-like superfamily;Signal transduction response regulator, receiver domain;OmpR/PhoB-type DNA-binding domain	5e-22;4.93e-37;1.07e-38;8.9e-28;1.07e-31	IPR001867;IPR001789;IPR011006;IPR001789;IPR001867	2.31e-12	CE11	OmpR
CVP	bins.419_ctg58_24	bin_419	OTHER	0.000312	0.999688		1.77e-119	RMF80618.1 DNA-binding response regulator [Chloroflexi bacterium]	1.4e-44	Two component transcriptional regulator, winged helix family	Signal transduction response regulator, C-terminal effector;OmpR/PhoB-type DNA-binding domain;Signal transduction response regulator, receiver domain;Signal transduction response regulator, receiver domain;OmpR/PhoB-type DNA-binding domain;CheY-like superfamily	3.97e-23;5.2e-21;8.8e-30;4.97e-39;3.27e-27;4.41e-43	IPR016032;IPR001867;IPR001789;IPR001789;IPR001867;IPR011006	2.53e-16	CE11	OmpR
CVP	bins.419_ctg75_5	bin_419	OTHER	0.000278	0.999722		9.03e-95	PZN57398.1 hypothetical protein DIU68_04240 [Chloroflexi bacterium]	5.6e-49	Inner membrane component of T3SS, cytoplasmic domain	Forkhead-associated (FHA) domain;Signal transduction response regulator, C-terminal effector;SMAD/FHA domain superfamily;OmpR/PhoB-type DNA-binding domain;Forkhead-associated (FHA) domain;OmpR/PhoB-type DNA-binding domain	8.78e-15;1.93e-17;5.36e-26;8.77e-22;1.3e-20;1.1e-16	IPR000253;IPR016032;IPR008984;IPR001867;IPR000253;IPR001867	6.2e-06	GH23	OmpR
CVP	bins.419_ctg75_118	bin_419	OTHER	0.000952	0.999048		1.58e-103	PZN58836.1 DNA-binding response regulator [Chloroflexi bacterium]	3.6e-46	Two component transcriptional regulator, winged helix family	OmpR/PhoB-type DNA-binding domain;OmpR/PhoB-type DNA-binding domain;CheY-like superfamily;Signal transduction response regulator, receiver domain;Signal transduction response regulator, receiver domain	6.26e-31;1.1e-23;6.4e-42;6.7e-30;1.17e-37	IPR001867;IPR001867;IPR011006;IPR001789;IPR001789	7.5e-13	GT2	OmpR
CVP	bins.419_ctg79_14	bin_419	OTHER	0.000533	0.999467		1.13e-71	PKN82134.1 DNA-binding response regulator [Chloroflexi bacterium HGW-Chloroflexi-9]	2e-73	Transcriptional regulatory protein, C terminal	CheY-like superfamily;OmpR/PhoB-type DNA-binding domain;Signal transduction response regulator, receiver domain;OmpR/PhoB-type DNA-binding domain;Signal transduction response regulator, C-terminal effector;Signal transduction response regulator, receiver domain	6.26e-43;2.56e-32;1.4e-29;2e-23;9.64e-29;4.27e-41	IPR011006;IPR001867;IPR001789;IPR001867;IPR016032;IPR001789	7.13e-12	GT2	OmpR
CVP	bins.419_ctg79_82	bin_419	OTHER	0.000271	0.999729		4.11e-113	KAB2864300.1 response regulator [Anaerolineae bacterium]	9.7e-73	Transcriptional regulatory protein, C terminal	OmpR/PhoB-type DNA-binding domain;Signal transduction response regulator, receiver domain;OmpR/PhoB-type DNA-binding domain;Signal transduction response regulator, receiver domain;CheY-like superfamily	7.87e-31;2.5e-30;9.8e-23;4.9e-40;6.4e-44	IPR001867;IPR001789;IPR001867;IPR001789;IPR011006	1.71e-16	GT2	OmpR
CVP	bins.419_ctg84_5	bin_419	OTHER	0.001108	0.998892		1.01e-63	RME49232.1 hypothetical protein D6791_01235 [Chloroflexi bacterium]	1.2e-41	Bacterial transcriptional activator domain	OmpR/PhoB-type DNA-binding domain;Tetratricopeptide-like helical domain superfamily;Bacterial transcriptional activator domain;Signal transduction response regulator, C-terminal effector	3.8e-07;5.61e-21;2.8e-21;8.5e-11	IPR001867;IPR011990;IPR005158;IPR016032	NA	NA	OmpR
CVP	bins.419_ctg113_141	bin_419	OTHER	0.000803	0.999197		1.78e-65	KXK25276.1 putative response regulator [Chloroflexi bacterium OLB15]	9.9e-28	Transcriptional regulatory protein, C terminal	CheY-like superfamily;OmpR/PhoB-type DNA-binding domain;Signal transduction response regulator, receiver domain;Signal transduction response regulator, C-terminal effector;OmpR/PhoB-type DNA-binding domain	2.7e-12;1.86e-26;5.19e-09;1.33e-24;1e-22	IPR011006;IPR001867;IPR001789;IPR016032;IPR001867	NA	NA	OmpR
CVP	bins.419_ctg113_148	bin_419	OTHER	0.000371	0.999629		7.98e-127	KXK25284.1 winged helix family two component transcriptional regulator [Chloroflexi bacterium OLB15]	5.9e-70	Two component transcriptional regulator, winged helix family	Signal transduction response regulator, C-terminal effector;OmpR/PhoB-type DNA-binding domain;Signal transduction response regulator, receiver domain;OmpR/PhoB-type DNA-binding domain;CheY-like superfamily;Signal transduction response regulator, receiver domain	2.83e-31;2.99e-36;1.1e-27;5.5e-28;8.82e-43;1.32e-40	IPR016032;IPR001867;IPR001789;IPR001867;IPR011006;IPR001789	5.25e-24	GT2	OmpR
CVP	bins.419_ctg116_23	bin_419	OTHER	0.057578	0.942422		2.08e-38	KPV53759.1 hypothetical protein SE17_07720 [Kouleothrix aurantiaca]	4.6e-43	histidine kinase HAMP region domain protein	CheY-like superfamily;PAS domain;PAS domain superfamily;Signal transduction response regulator, receiver domain;OmpR/PhoB-type DNA-binding domain;;Histidine kinase/HSP90-like ATPase superfamily;;CheY-like superfamily;Signal transduction response regulator, receiver domain;Signal transduction response regulator, receiver domain;PAS domain;OmpR/PhoB-type DNA-binding domain	1.27e-14;5.5e-06;1.47e-07;9.2e-22;2.97e-30;1.55e-06;1.14e-06;1.67e-13;1.89e-27;1.25e-09;8.2e-19;0.00669909;1.2e-22	IPR011006;IPR000014;IPR035965;IPR001789;IPR001867;;IPR036890;;IPR011006;IPR001789;IPR001789;IPR000014;IPR001867	2.1e-08	GT2	OmpR
CVP	bins.419_ctg120_60	bin_419	OTHER	0.000499	0.999501		8.99e-129	PZN52222.1 DNA-binding response regulator [Chloroflexi bacterium]	4.1e-37	Two component transcriptional regulator, winged helix family	Signal transduction response regulator, receiver domain;OmpR/PhoB-type DNA-binding domain;CheY-like superfamily;Signal transduction response regulator, receiver domain;Signal transduction response regulator, C-terminal effector;OmpR/PhoB-type DNA-binding domain	1.5e-23;7.7e-23;4.98e-33;9.54e-29;8.67e-21;9.21e-28	IPR001789;IPR001867;IPR011006;IPR001789;IPR016032;IPR001867	2.93e-08	GT2	OmpR
CVP	bins.419_ctg144_3	bin_419	OTHER	0.000441	0.999559		1.9e-91	KAB2858678.1 response regulator transcription factor [Anaerolineae bacterium]	6.2e-62	Transcriptional regulatory protein, C terminal	Signal transduction response regulator, receiver domain;CheY-like superfamily;OmpR/PhoB-type DNA-binding domain;Signal transduction response regulator, receiver domain;OmpR/PhoB-type DNA-binding domain	2.92e-32;9.65e-41;2.67e-40;4.5e-27;1.8e-29	IPR001789;IPR011006;IPR001867;IPR001789;IPR001867	1.85e-17	GT2	OmpR
CVP	bins.419_ctg162_85	bin_419	OTHER	0.000314	0.999686		2.18e-91	PJF26893.1 DNA-binding response regulator [Candidatus Thermofonsia Clade 2 bacterium]	9.4e-39	Response regulator receiver domain protein	CheY-like superfamily;OmpR/PhoB-type DNA-binding domain;Signal transduction response regulator, receiver domain;Signal transduction response regulator, C-terminal effector;Signal transduction response regulator, receiver domain;OmpR/PhoB-type DNA-binding domain	3.42e-39;7.86e-22;3.4e-27;3.12e-20;7.56e-37;2e-17	IPR011006;IPR001867;IPR001789;IPR016032;IPR001789;IPR001867	1.05e-16	GT35	OmpR
CVP	bins.419_ctg162_86	bin_419	OTHER	0.000317	0.999683		6.26e-108	PZN49602.1 DNA-binding response regulator [Chloroflexi bacterium]	9.1e-47	Two component transcriptional regulator, winged helix family	OmpR/PhoB-type DNA-binding domain;CheY-like superfamily;OmpR/PhoB-type DNA-binding domain;Signal transduction response regulator, receiver domain;Signal transduction response regulator, receiver domain	2.3e-21;3.7e-42;1.01e-29;1.1e-29;1e-39	IPR001867;IPR011006;IPR001867;IPR001789;IPR001789	8.81e-21	GT2	OmpR
CVP	bins.419_ctg186_5	bin_419	OTHER	0.000942	0.999058		1.05e-117	KXK22538.1 putative OmpR family two-component response regulator [Chloroflexi bacterium OLB15]	4.8e-51	Two component transcriptional regulator, winged helix family	CheY-like superfamily;OmpR/PhoB-type DNA-binding domain;Signal transduction response regulator, receiver domain;Signal transduction response regulator, receiver domain;OmpR/PhoB-type DNA-binding domain	5.41e-41;7.05e-30;9.04e-40;2.8e-28;2.5e-22	IPR011006;IPR001867;IPR001789;IPR001789;IPR001867	6.32e-18	GT2	OmpR
CVP	bins.419_ctg186_32	bin_419	OTHER	0.000512	0.999488		2.72e-138	KXK22557.1 two component transcriptional regulator [Chloroflexi bacterium OLB15]	2.4e-93	Two component transcriptional regulator, winged helix family	CheY-like superfamily;OmpR/PhoB-type DNA-binding domain;OmpR/PhoB-type DNA-binding domain;Signal transduction response regulator, C-terminal effector;Signal transduction response regulator, receiver domain;Signal transduction response regulator, receiver domain	6.26e-44;1.4e-22;3.62e-30;7.94e-26;4.5e-30;2.42e-42	IPR011006;IPR001867;IPR001867;IPR016032;IPR001789;IPR001789	5.47e-13	GT2	OmpR
CVP	bins.419_ctg208_12	bin_419	OTHER	0.000539	0.999461		7.67e-137	PZN49435.1 DNA-binding response regulator [Chloroflexi bacterium]	1e-82	Two component transcriptional regulator, winged helix family	OmpR/PhoB-type DNA-binding domain;Signal transduction response regulator, C-terminal effector;CheY-like superfamily;OmpR/PhoB-type DNA-binding domain;Signal transduction response regulator, receiver domain;Signal transduction response regulator, receiver domain	1.6e-26;8.22e-31;8.82e-44;2.21e-37;6.4e-41;3.4e-28	IPR001867;IPR016032;IPR011006;IPR001867;IPR001789;IPR001789	3.46e-15	GT2	OmpR
CVP	bins.419_ctg211_15	bin_419	OTHER	0.000153	0.999847		1.73e-127	PZN55324.1 DNA-binding response regulator [Chloroflexi bacterium]	1.6e-54	Two component transcriptional regulator, winged helix family	OmpR/PhoB-type DNA-binding domain;Signal transduction response regulator, receiver domain;Signal transduction response regulator, C-terminal effector;Signal transduction response regulator, receiver domain;CheY-like superfamily;OmpR/PhoB-type DNA-binding domain	8.51e-26;2.5e-31;1.47e-24;2.61e-46;4.7e-46;1.8e-22	IPR001867;IPR001789;IPR016032;IPR001789;IPR011006;IPR001867	2.27e-14	GT2	OmpR
CVP	bins.495_ctg7_53	bin_495	OTHER	0.000289	0.999711		6.44e-98	WP_075077967.1 response regulator [Terrimicrobium sacchariphilum]_x0001_GAT32117.1 two-component system, OmpR family [Terrimicrobium sacchariphilum]	2e-62	PFAM response regulator receiver	OmpR/PhoB-type DNA-binding domain;Signal transduction response regulator, receiver domain;OmpR/PhoB-type DNA-binding domain;CheY-like superfamily;Signal transduction response regulator, C-terminal effector;Signal transduction response regulator, receiver domain	1.1e-24;6e-28;4.66e-32;1.39e-41;5.57e-27;4.82e-42	IPR001867;IPR001789;IPR001867;IPR011006;IPR016032;IPR001789	6.78e-19	GT2	OmpR
CVP	bins.495_ctg10_244	bin_495	OTHER	0.001128	0.998872		1.47e-55	WP_110634991.1 MULTISPECIES: response regulator [unclassified Pseudomonas]_x0001_PVZ39155.1 two-component system response regulator BaeR [Pseudomonas sp. CC120222-01a]_x0001_PYG54915.1 two-component system response regulator BaeR [Pseudomonas sp. CC120222-01b]	4.4e-54	Transcriptional regulatory protein, C terminal	Signal transduction response regulator, receiver domain;CheY-like superfamily;OmpR/PhoB-type DNA-binding domain;Signal transduction response regulator, receiver domain;Signal transduction response regulator, C-terminal effector;OmpR/PhoB-type DNA-binding domain	4.4e-24;7.26e-38;2.3e-25;8.33e-35;4.82e-26;2.09e-34	IPR001789;IPR011006;IPR001867;IPR001789;IPR016032;IPR001867	1.16e-15	GT2	OmpR
CVP	bins.495_ctg30_383	bin_495	OTHER	0.000868	0.999132		1.05e-71	WP_013043753.1 response regulator transcription factor [Coraliomargarita akajimensis]_x0001_ADE55031.1 two component transcriptional regulator, winged helix family [Coraliomargarita akajimensis DSM 45221]	5.1e-63	Two component transcriptional regulator, winged helix family	OmpR/PhoB-type DNA-binding domain;Signal transduction response regulator, receiver domain;CheY-like superfamily;OmpR/PhoB-type DNA-binding domain;Signal transduction response regulator, receiver domain	7.42e-28;1.89e-39;8.4e-41;1.3e-19;6.8e-27	IPR001867;IPR001789;IPR011006;IPR001867;IPR001789	2.49e-09	GT2	OmpR
CVP	bins.495_ctg30_469	bin_495	OTHER	0.002468	0.997532		1.22e-68	PAW78037.1 DNA-binding response regulator [Verrucomicrobia bacterium Tous-C9LFEB]	9.2e-60	Transcriptional regulatory protein, C terminal	Signal transduction response regulator, receiver domain;Signal transduction response regulator, receiver domain;OmpR/PhoB-type DNA-binding domain;CheY-like superfamily;OmpR/PhoB-type DNA-binding domain	1.52e-29;8.9e-25;1.6e-18;1.42e-37;5.44e-26	IPR001789;IPR001789;IPR001867;IPR011006;IPR001867	4.62e-12	GT2	OmpR
CVP	bins.97_ctg1_249	bin_97	OTHER	0.000587	0.999413		1.02e-98	RMH13692.1 DNA-binding response regulator [Planctomycetes bacterium]	8.3e-67	COG0745 Response regulators consisting of a CheY-like receiver domain and a winged-helix DNA-binding domain	Signal transduction response regulator, receiver domain;OmpR/PhoB-type DNA-binding domain;Signal transduction response regulator, C-terminal effector;CheY-like superfamily;OmpR/PhoB-type DNA-binding domain;Signal transduction response regulator, receiver domain	3.21e-39;2.2e-21;9.92e-22;8.11e-40;7.76e-23;1.2e-28	IPR001789;IPR001867;IPR016032;IPR011006;IPR001867;IPR001789	4.18e-13	CE11	OmpR
CVP	bins.97_ctg2_171	bin_97	OTHER	0.062026	0.937974		3.02e-23	WP_109923143.1 fluoride efflux transporter CrcB [Zavarzinia compransoris]_x0001_PWR18009.1 fluoride efflux transporter CrcB [Zavarzinia compransoris]_x0001_TDP43526.1 camphor resistance protein CrcB [Zavarzinia compransoris]	1.5e-19	Important for reducing fluoride concentration in the cell, thus reducing its toxicity	Putative fluoride ion transporter CrcB;Putative fluoride ion transporter CrcB	7e-22;9.7e-26	IPR003691;IPR003691	NA	NA	OmpR
CVP	bins.97_ctg6_55	bin_97	OTHER	0.000767	0.999233		1.15e-98	GDX98229.1 DNA-binding response regulator [Phycisphaerae bacterium]	8.8e-54	COG0745 Response regulators consisting of a CheY-like receiver domain and a winged-helix DNA-binding domain	CheY-like superfamily;Signal transduction response regulator, C-terminal effector;Signal transduction response regulator, receiver domain;OmpR/PhoB-type DNA-binding domain;Signal transduction response regulator, receiver domain;OmpR/PhoB-type DNA-binding domain	1.21e-40;7.14e-24;1e-26;2e-19;3.17e-37;6.14e-27	IPR011006;IPR016032;IPR001789;IPR001867;IPR001789;IPR001867	1.59e-22	GT2	OmpR
CVP	bins.97_ctg17_1	bin_97	OTHER	0.001343	0.998657		1.74e-30	WP_060607590.1 response regulator [Aureimonas altamirensis]_x0001_BAT26265.1 two component transcriptional regulator [Aureimonas altamirensis]_x0001_SHJ42569.1 two-component system, OmpR family, KDP operon response regulator KdpE [Aureimonas altamirensis DSM 21988]	2.1e-24	Response regulator receiver	Signal transduction response regulator, C-terminal effector;OmpR/PhoB-type DNA-binding domain;OmpR/PhoB-type DNA-binding domain	1.19e-22;1.42e-28;5.3e-24	IPR016032;IPR001867;IPR001867	NA	NA	OmpR
CVP	bins.97_ctg18_271	bin_97	OTHER	0.001	0.999		2.8e-95	RMH30422.1 DNA-binding response regulator [Planctomycetes bacterium]	4.2e-60	COG0745 Response regulators consisting of a CheY-like receiver domain and a winged-helix DNA-binding domain	CheY-like superfamily;Signal transduction response regulator, receiver domain;OmpR/PhoB-type DNA-binding domain;Signal transduction response regulator, receiver domain;OmpR/PhoB-type DNA-binding domain	5.58e-40;7.56e-38;2.26e-33;2.9e-26;5.3e-24	IPR011006;IPR001789;IPR001867;IPR001789;IPR001867	1.11e-09	CE11	OmpR
CVP	bins.403_ctg18_4	bin_403	OTHER	0.000642	0.999358		2.36e-239	WP_068772729.1 RNA polymerase factor sigma-54 [Opitutaceae bacterium TSB47]_x0001_OAM87357.1 RNA polymerase sigma-54 factor [Opitutaceae bacterium TSB47]	2.9e-199	TIGRFAM RNA polymerase sigma-54 factor, RpoN	RNA polymerase sigma factor 54;RNA polymerase sigma factor 54;RNA polymerase sigma factor 54, DNA-binding;RNA polymerase sigma factor 54, core-binding domain	4.3e-126;2.6e-13;2.8e-58;7.5e-56	IPR000394;IPR000394;IPR007634;IPR007046	NA	NA	RpoN
CVP	bins.495_ctg10_112	bin_495	OTHER	0.001422	0.998578		1.01e-182	PAW80748.1 RNA polymerase sigma-54 factor [Spartobacteria bacterium Tous-C9RFEB]	1.4e-110	TIGRFAM RNA polymerase sigma-54 factor, RpoN	RNA polymerase sigma factor 54;RNA polymerase sigma factor 54;RNA polymerase sigma factor 54, DNA-binding;RNA polymerase sigma factor 54, core-binding domain	4.1e-12;2.7e-134;1e-60;6.1e-54	IPR000394;IPR000394;IPR007634;IPR007046	NA	NA	RpoN
CVP	bins.403_ctg1_154	bin_403	SP(Sec/SPI)	0.852736	0.147264	CS pos: 28-29. AHA-ST. Pr: 0.6930	2.02e-235	WP_138223141.1 hypothetical protein [Nibricoccus aquaticus]	1.3e-155	Belongs to the peptidase M16 family	Metalloenzyme, LuxS/M16 peptidase-like;Peptidase M16, N-terminal;Metalloenzyme, LuxS/M16 peptidase-like;Peptidase M16, C-terminal;Peptidase M16, C-terminal;Metalloenzyme, LuxS/M16 peptidase-like	1.92e-23;5.6e-24;1.48e-21;9.3e-08;3.5e-15;4.22e-38	IPR011249;IPR011765;IPR011249;IPR007863;IPR007863;IPR011249	9.02e-43	GH12	LuxS
CVP	bins.403_ctg1_155	bin_403	SP(Sec/SPI)	0.992448	0.007552	CS pos: 21-22. TFA-QL. Pr: 0.9256	6.99e-242	OHE79909.1 peptidase M16, partial [Verrucomicrobia bacterium RIFCSPLOWO2_12_FULL_64_8]	7.5e-255	Belongs to the peptidase M16 family	Peptidase M16, C-terminal;Peptidase M16, C-terminal;Metalloenzyme, LuxS/M16 peptidase-like;Peptidase M16, N-terminal;Metalloenzyme, LuxS/M16 peptidase-like;Metalloenzyme, LuxS/M16 peptidase-like;Metalloenzyme, LuxS/M16 peptidase-like	7e-17;1.1e-16;3.67e-07;6.9e-27;3.33e-21;1.25e-24;1.01e-40	IPR007863;IPR007863;IPR011249;IPR011765;IPR011249;IPR011249;IPR011249	1.05e-60	GH12	LuxS
CVP	bins.403_ctg1_274	bin_403	OTHER	0.001629	0.998371		2.71e-241	TVP77463.1 insulinase family protein [Puniceicoccaceae bacterium]	1.4e-257	Insulinase (Peptidase family M16)	Peptidase M16, C-terminal;Peptidase M16, C-terminal;Metalloenzyme, LuxS/M16 peptidase-like;Metalloenzyme, LuxS/M16 peptidase-like;Metalloenzyme, LuxS/M16 peptidase-like;Peptidase M16, N-terminal;Peptidase M16, N-terminal;Metalloenzyme, LuxS/M16 peptidase-like	3.1e-25;4.6e-22;1.83e-57;8.67e-35;7.17e-30;2.4e-33;4.3e-09;5.58e-39	IPR007863;IPR007863;IPR011249;IPR011249;IPR011249;IPR011765;IPR011765;IPR011249	6.59e-12	GH12	LuxS
CVP	bins.403_ctg12_28	bin_403	OTHER	0.05912	0.94088		1.25e-171	PYS65013.1 insulinase family protein [Acidobacteria bacterium]	2.3e-157	Belongs to the peptidase M16 family	Metalloenzyme, LuxS/M16 peptidase-like;Metalloenzyme, LuxS/M16 peptidase-like;Metalloenzyme, LuxS/M16 peptidase-like;Peptidase M16, C-terminal;Peptidase M16, C-terminal;Peptidase M16, N-terminal	6.67e-11;2.57e-16;1.92e-39;6.1e-08;1.8e-06;5.7e-23	IPR011249;IPR011249;IPR011249;IPR007863;IPR007863;IPR011765	2.36e-41	GH12	LuxS
CVP	bins.419_ctg67_11	bin_419	OTHER	0.000931	0.999069		0	PZN52501.1 peptidase M16 [Chloroflexi bacterium]	1.5e-292	Peptidase M16C associated	Metalloenzyme, LuxS/M16 peptidase-like;Peptidase M16C associated;Metalloenzyme, LuxS/M16 peptidase-like;Metalloenzyme, LuxS/M16 peptidase-like;Peptidase M16, C-terminal;Metalloenzyme, LuxS/M16 peptidase-like	1.67e-30;5.6e-65;2.46e-54;6.11e-59;1.8e-19;4e-48	IPR011249;IPR013578;IPR011249;IPR011249;IPR007863;IPR011249	NA	NA	LuxS
CVP	bins.419_ctg210_25	bin_419	OTHER	0.000837	0.999163		1.45e-201	PJF26537.1 insulinase family protein [Candidatus Thermofonsia Clade 2 bacterium]	2.3e-115	PFAM peptidase M16 domain protein	Peptidase M16, N-terminal;Peptidase M16, C-terminal;Metalloenzyme, LuxS/M16 peptidase-like;Metalloenzyme, LuxS/M16 peptidase-like	7.4e-25;1.9e-28;1.75e-36;6.98e-57	IPR011765;IPR007863;IPR011249;IPR011249	2.34e-06	GH12	LuxS
CVP	bins.419_ctg210_26	bin_419	OTHER	0.000709	0.999291		5.21e-173	PZN53027.1 insulinase family protein [Chloroflexi bacterium]	1.3e-102	Insulinase (Peptidase family M16)	Metalloenzyme, LuxS/M16 peptidase-like;Peptidase M16, C-terminal;Peptidase M16, N-terminal;Metalloenzyme, LuxS/M16 peptidase-like	3.67e-37;3.3e-25;6.6e-09;6.33e-43	IPR011249;IPR007863;IPR011765;IPR011249	NA	NA	LuxS
CVP	bins.495_ctg3_16	bin_495	SP(Sec/SPI)	0.897174	0.102826	CS pos: 21-22. LIA-KD. Pr: 0.5691	0	TSA31525.1 insulinase family protein [Verrucomicrobiaceae bacterium]	8.1e-261	PFAM peptidase M16 domain protein	Metalloenzyme, LuxS/M16 peptidase-like;Metalloenzyme, LuxS/M16 peptidase-like;Metalloenzyme, LuxS/M16 peptidase-like;Peptidase M16, N-terminal;Peptidase M16, N-terminal;Peptidase M16, C-terminal;Peptidase M16, C-terminal;Metalloenzyme, LuxS/M16 peptidase-like	4.03e-54;2.83e-50;7.5e-41;8.4e-26;1.3e-16;1.1e-29;4.5e-38;3.33e-32	IPR011249;IPR011249;IPR011249;IPR011765;IPR011765;IPR007863;IPR007863;IPR011249	6.81e-09	GH23	LuxS
CVP	bins.495_ctg30_210	bin_495	OTHER	0.001261	0.998739		4.46e-201	TSA36687.1 insulinase family protein [Verrucomicrobiaceae bacterium]	1e-101	Peptidase, M16	Peptidase M16, C-terminal;Peptidase M16, N-terminal;Metalloenzyme, LuxS/M16 peptidase-like;Metalloenzyme, LuxS/M16 peptidase-like	1.6e-31;7.5e-36;4.15e-40;2.1e-48	IPR007863;IPR011765;IPR011249;IPR011249	NA	NA	LuxS
CVP	bins.97_ctg6_71	bin_97	SP(Sec/SPI)	0.976201	0.023799	CS pos: 23-24. SRG-QP. Pr: 0.7948	2.57e-92	PYO35885.1 hypothetical protein DMD86_05735 [Candidatus Rokubacteria bacterium]	1.3e-105	Peptidase, M16	Peptidase M16, N-terminal;Metalloenzyme, LuxS/M16 peptidase-like;Peptidase M16, C-terminal;Peptidase M16, C-terminal;Metalloenzyme, LuxS/M16 peptidase-like;Metalloenzyme, LuxS/M16 peptidase-like	7.8e-30;8.21e-26;4.6e-10;4.2e-15;3.49e-26;1.61e-41	IPR011765;IPR011249;IPR007863;IPR007863;IPR011249;IPR011249	1.31e-39	GH12	LuxS
CVP	bins.97_ctg9_66	bin_97	OTHER	0.003218	0.996782		1.14e-133	TVQ60874.1 insulinase family protein [Phycisphaerales bacterium]	2.9e-83	PFAM Peptidase M16	Peptidase M16, C-terminal;Metalloenzyme, LuxS/M16 peptidase-like;Metalloenzyme, LuxS/M16 peptidase-like	6.4e-26;8.98e-33;1.48e-33	IPR007863;IPR011249;IPR011249	NA	NA	LuxS
CVP	bins.97_ctg16_38	bin_97	OTHER	0.003604	0.996396		1.17e-154	GDX98773.1 zinc protease [Phycisphaerae bacterium]	8.8e-93	Belongs to the peptidase M16 family	Peptidase M16, N-terminal;Peptidase M16, C-terminal;Metalloenzyme, LuxS/M16 peptidase-like;Metalloenzyme, LuxS/M16 peptidase-like	4.5e-30;1.4e-23;8.07e-53;5.1e-29	IPR011765;IPR007863;IPR011249;IPR011249	2.39e-08	GH12	LuxS
CVP	bins.403_ctg3_267	bin_403	OTHER	0.000444	0.999556		1.98e-162	PAW78516.1 sigma-54-dependent Fis family transcriptional regulator [Verrucomicrobia bacterium Tous-C9LFEB]	1e-129	CheY-like receiver AAA-type ATPase and DNA-binding domains	RNA polymerase sigma factor 54 interaction domain;CheY-like superfamily;Homeobox-like domain superfamily;Signal transduction response regulator, receiver domain;DNA binding HTH domain, Fis-type;Signal transduction response regulator, receiver domain;P-loop containing nucleoside triphosphate hydrolase;	3.6e-64;3.98e-40;4.93e-07;8.98e-23;1.6e-09;7.1e-27;1.33e-70;6.3e-23	IPR002078;IPR011006;IPR009057;IPR001789;IPR002197;IPR001789;IPR027417;	1.68e-55	GT4	Fis
CVP	bins.403_ctg3_285	bin_403	OTHER	0.002086	0.997914		4.69e-99	OGP21499.1 sigma-54-dependent Fis family transcriptional regulator [Deltaproteobacteria bacterium GWA2_65_63]	3.1e-118	two component, sigma54 specific, transcriptional regulator, Fis family	CheY-like superfamily;RNA polymerase sigma factor 54 interaction domain;DNA binding HTH domain, Fis-type;;Homeobox-like domain superfamily;P-loop containing nucleoside triphosphate hydrolase;Signal transduction response regulator, receiver domain	1.39e-14;7.5e-66;2.5e-07;1.13e-27;2.44e-06;1.48e-72;1.22e-08	IPR011006;IPR002078;IPR002197;;IPR009057;IPR027417;IPR001789	3.31e-54	GT4	Fis
CVP	bins.403_ctg3_312	bin_403	OTHER	0.000735	0.999265		1.6e-171	WP_012373507.1 sigma-54-dependent Fis family transcriptional regulator [Opitutus terrae]_x0001_ACB73969.1 two component, sigma54 specific, transcriptional regulator, Fis family [Opitutus terrae PB90-1]	4.3e-151	two component, sigma54 specific, transcriptional regulator, Fis family	RNA polymerase sigma factor 54 interaction domain;CheY-like superfamily;Signal transduction response regulator, receiver domain;Signal transduction response regulator, receiver domain;;P-loop containing nucleoside triphosphate hydrolase	5.9e-23;6.4e-38;8.8e-27;3.14e-32;1.4e-06;2.48e-35	IPR002078;IPR011006;IPR001789;IPR001789;;IPR027417	1.7e-41	CE11	Fis
CVP	bins.403_ctg3_466	bin_403	OTHER	0.000687	0.999313		1.28e-252	WP_107744220.1 sigma-54-dependent Fis family transcriptional regulator [Opitutaceae bacterium EW11]_x0001_PTY05082.1 sigma-54-dependent Fis family transcriptional regulator [Opitutaceae bacterium EW11]	9.1e-178	two component, sigma54 specific, transcriptional regulator, Fis family	Homeobox-like domain superfamily;P-loop containing nucleoside triphosphate hydrolase;Signal transduction response regulator, receiver domain;Signal transduction response regulator, receiver domain;DNA binding HTH domain, Fis-type;RNA polymerase sigma factor 54 interaction domain;;CheY-like superfamily	1.94e-11;4.14e-75;8.1e-23;2.73e-29;1.9e-14;3.4e-68;4.32e-23;1.42e-37	IPR009057;IPR027417;IPR001789;IPR001789;IPR002197;IPR002078;;IPR011006	1.24e-57	GT4	Fis
CVP	bins.403_ctg18_151	bin_403	OTHER	0.001034	0.998966		4.45e-249	WP_068771156.1 sigma-54-dependent Fis family transcriptional regulator [Opitutaceae bacterium TSB47]_x0001_OAM89234.1 transcriptional regulator [Opitutaceae bacterium TSB47]	5.1e-209	sigma-54 factor interaction domain-containing protein	DNA binding HTH domain, Fis-type;RNA polymerase sigma factor 54 interaction domain;P-loop containing nucleoside triphosphate hydrolase;Signal transduction response regulator, receiver domain;;Signal transduction response regulator, receiver domain;Homeobox-like domain superfamily;CheY-like superfamily	2.8e-12;1.4e-70;3.22e-73;4.7e-26;2.5e-23;1.72e-31;7.53e-13;4.27e-39	IPR002197;IPR002078;IPR027417;IPR001789;;IPR001789;IPR009057;IPR011006	5.05e-60	GT4	Fis
CVP	bins.403_ctg18_211	bin_403	OTHER	0.000928	0.999072		5.98e-190	WP_007363582.1 sigma-54-dependent Fis family transcriptional regulator [Opitutaceae bacterium TAV1]_x0001_EIQ00628.1 response regulator with CheY-like receiver, AAA-type ATPase, and DNA-binding domains [Opitutaceae bacterium TAV1]	9.2e-172	Sigma-54 interaction domain	RNA polymerase sigma factor 54 interaction domain;P-loop containing nucleoside triphosphate hydrolase;	5.9e-43;1.05e-39;7.54e-15	IPR002078;IPR027417;	4.17e-29	GT4	Fis
CVP	bins.403_ctg18_251	bin_403	OTHER	0.000617	0.999383		1.18e-196	WP_007413747.1 PEP-CTERM-box response regulator transcription factor [Pedosphaera parvula]_x0001_EEF62395.1 two component, sigma54 specific, transcriptional regulator, Fis family [Pedosphaera parvula Ellin514]	2.7e-159	Bacterial regulatory protein, Fis family	P-loop containing nucleoside triphosphate hydrolase;Signal transduction response regulator, PEP-CTERM system, putative;;RNA polymerase sigma factor 54 interaction domain;DNA binding HTH domain, Fis-type;Signal transduction response regulator, receiver domain;Homeobox-like domain superfamily;CheY-like superfamily;Signal transduction response regulator, receiver domain	7.21e-75;4.3e-185;4.95e-26;3.1e-71;6.9e-09;1.7e-22;2.06e-10;1.25e-31;1.9e-17	IPR027417;IPR014264;;IPR002078;IPR002197;IPR001789;IPR009057;IPR011006;IPR001789	5.06e-70	GT4	Fis
CVP	bins.403_ctg18_577	bin_403	OTHER	0.001022	0.998978		2.27e-190	WP_107744666.1 sigma-54-dependent Fis family transcriptional regulator [Opitutaceae bacterium EW11]_x0001_PTY04758.1 sigma-54-dependent Fis family transcriptional regulator [Opitutaceae bacterium EW11]	9e-171	sigma-54 factor interaction domain-containing protein	Signal transduction response regulator, receiver domain;P-loop containing nucleoside triphosphate hydrolase;CheY-like superfamily;RNA polymerase sigma factor 54 interaction domain;;Signal transduction response regulator, receiver domain;DNA binding HTH domain, Fis-type;Homeobox-like domain superfamily	5.58e-27;1.27e-67;9.82e-36;5.9e-64;2.07e-19;4.6e-23;1.3e-11;3.94e-14	IPR001789;IPR027417;IPR011006;IPR002078;;IPR001789;IPR002197;IPR009057	4.23e-60	GT4	Fis
CVP	bins.403_ctg18_615	bin_403	OTHER	0.000266	0.999734		1.09e-257	WP_096057532.1 sigma-54-dependent Fis family transcriptional regulator [Nibricoccus aquaticus]_x0001_ATC65903.1 DNA-binding response regulator [Nibricoccus aquaticus]	3e-199	Bacterial regulatory protein, Fis family	RNA polymerase sigma factor 54 interaction domain;P-loop containing nucleoside triphosphate hydrolase;Signal transduction response regulator, receiver domain;Signal transduction response regulator, receiver domain;DNA binding HTH domain, Fis-type;;CheY-like superfamily;Homeobox-like domain superfamily	4.2e-71;3.22e-72;5e-29;5.21e-36;4.7e-09;8.15e-24;2.99e-44;2.11e-10	IPR002078;IPR027417;IPR001789;IPR001789;IPR002197;;IPR011006;IPR009057	1.35e-52	GT4	Fis
CVP	bins.495_ctg5_15	bin_495	OTHER	0.004096	0.995904		2.09e-245	TSA31133.1 sigma-54-dependent Fis family transcriptional regulator [Verrucomicrobiaceae bacterium]	1.1e-132	Sigma-54 interaction domain	CheY-like superfamily;Homeobox-like domain superfamily;;P-loop containing nucleoside triphosphate hydrolase;Signal transduction response regulator, receiver domain;DNA binding HTH domain, Fis-type;RNA polymerase sigma factor 54 interaction domain;Signal transduction response regulator, receiver domain	1.32e-26;1.52e-08;2.24e-27;1.07e-76;5.6e-14;1e-05;4.7e-73;1.42e-14	IPR011006;IPR009057;;IPR027417;IPR001789;IPR002197;IPR002078;IPR001789	1.99e-58	GT4	Fis
CVP	bins.495_ctg7_2	bin_495	OTHER	0.002096	0.997904		5.62e-203	TXT45688.1 Fis family transcriptional regulator [Verrucomicrobia subdivision 3 bacterium]	1.1e-175	transcription factor binding	RNA polymerase sigma factor 54 interaction domain;Homeobox-like domain superfamily;;GAF domain;P-loop containing nucleoside triphosphate hydrolase;	4.8e-70;3.72e-06;2.39e-21;4.7e-12;7.84e-74;2.62e-23	IPR002078;IPR009057;;IPR003018;IPR027417;	2.73e-55	GT4	Fis
CVP	bins.495_ctg8_82	bin_495	OTHER	0.000463	0.999537		2.42e-213	PAZ00858.1 transcriptional regulator [Spartobacteria bacterium AMD-G4]	5.5e-152	Two component, sigma54 specific, transcriptional regulator, Fis family	Signal transduction response regulator, receiver domain;CheY-like superfamily;Homeobox-like domain superfamily;RNA polymerase sigma factor 54 interaction domain;DNA binding HTH domain, Fis-type;P-loop containing nucleoside triphosphate hydrolase;Signal transduction response regulator, receiver domain;	4.2e-22;9.53e-39;4.18e-15;1.5e-68;7.5e-14;9.84e-74;1.69e-21;1.37e-24	IPR001789;IPR011006;IPR009057;IPR002078;IPR002197;IPR027417;IPR001789;	3.54e-59	GT4	Fis
CVP	bins.495_ctg10_346	bin_495	OTHER	0.001157	0.998843		1.61e-196	WP_108061941.1 AAA domain-containing protein [Spartobacteria bacterium LR76]_x0001_PTX95430.1 sigma-54-dependent Fis family transcriptional regulator [Spartobacteria bacterium LR76]	5.6e-167	PFAM sigma-54 factor interaction domain-containing protein	Homeobox-like domain superfamily;GAF domain;;P-loop containing nucleoside triphosphate hydrolase;DNA binding HTH domain, Fis-type;RNA polymerase sigma factor 54 interaction domain;	2.06e-11;2.5e-14;2.4e-21;4.2e-73;1.3e-08;6.8e-69;3.86e-25	IPR009057;IPR003018;;IPR027417;IPR002197;IPR002078;	4.27e-65	GT4	Fis
CVP	bins.495_ctg27_3	bin_495	OTHER	0.001127	0.998873		3.14e-13	OLB40261.1 hypothetical protein AUI04_10230 [Candidatus Rokubacteria bacterium 13_2_20CM_2_64_8]_x0001_OLD31646.1 hypothetical protein AUI49_05310 [Candidatus Rokubacteria bacterium 13_1_40CM_2_68_13]_x0001_OLD99946.1 hypothetical protein AUG80_03620 [Candidatus Rokubacteria bacterium 13_1_20CM_4_68_9]_x0001_OLE42389.1 hypothetical protein AUG14_12550 [Candidatus Rokubacteria bacterium 13_1_20CM_…	2.6e-15	two component, sigma54 specific, transcriptional regulator, Fis family	Homeobox-like domain superfamily;DNA binding HTH domain, Fis-type	1.52e-15;1.3e-15	IPR009057;IPR002197	NA	NA	Fis
CVP	bins.97_ctg1_133	bin_97	OTHER	0.00088	0.99912		5.76e-200	KAA0216651.1 sigma-54-dependent Fis family transcriptional regulator [Cyanobacteria bacterium CYA]	1.9e-123	COG2204 Response regulator containing CheY-like receiver, AAA-type ATPase, and DNA-binding domains	Signal transduction response regulator, receiver domain;RNA polymerase sigma factor 54 interaction domain;DNA binding HTH domain, Fis-type;Homeobox-like domain superfamily;Signal transduction response regulator, receiver domain;P-loop containing nucleoside triphosphate hydrolase;;CheY-like superfamily	4.47e-43;1.4e-63;2.6e-12;2.82e-08;4.4e-33;1.25e-68;1.8e-21;5.98e-49	IPR001789;IPR002078;IPR002197;IPR009057;IPR001789;IPR027417;;IPR011006	3.54e-56	GT4	Fis
CVP	bins.97_ctg3_87	bin_97	OTHER	0.000492	0.999508		1.23e-203	WP_063715422.1 sigma-54-dependent Fis family transcriptional regulator [Leptolyngbya valderiana]_x0001_OAB62919.1 hypothetical protein AY599_05915 [Leptolyngbya valderiana BDU 20041]	1.6e-141	COG2204 Response regulator containing CheY-like receiver, AAA-type ATPase, and DNA-binding domains	RNA polymerase sigma factor 54 interaction domain;Homeobox-like domain superfamily;DNA binding HTH domain, Fis-type;;Signal transduction response regulator, receiver domain;P-loop containing nucleoside triphosphate hydrolase;CheY-like superfamily;Signal transduction response regulator, receiver domain	8e-66;6.09e-14;2.4e-14;1.54e-22;2.2e-08;3.82e-64;4.72e-22;7.97e-22	IPR002078;IPR009057;IPR002197;;IPR001789;IPR027417;IPR011006;IPR001789	7.21e-50	GT4	Fis
CVP	bins.97_ctg18_247	bin_97	OTHER	0.001468	0.998532		9.93e-161	RNC81033.1 sigma-54-dependent Fis family transcriptional regulator [Phycisphaera sp.]	5.5e-118	CheY-like receiver AAA-type ATPase and DNA-binding domains	;DNA binding HTH domain, Fis-type;Signal transduction response regulator, receiver domain;Signal transduction response regulator, receiver domain;P-loop containing nucleoside triphosphate hydrolase;Homeobox-like domain superfamily;CheY-like superfamily;RNA polymerase sigma factor 54 interaction domain	4.4e-23;9.8e-13;4e-10;2.63e-11;1.47e-72;1.51e-14;2.28e-29;1.3e-64	;IPR002197;IPR001789;IPR001789;IPR027417;IPR009057;IPR011006;IPR002078	2.51e-57	GT4	Fis
CVP	bins.403_ctg1_2	bin_403	OTHER	0.000791	0.999209		4.4e-67	WP_144229622.1 PTS sugar transporter subunit IIA [Opitutaceae bacterium 53C-WASEF]_x0001_TSJ79259.1 PTS sugar transporter subunit IIA [Opitutaceae bacterium 53C-WASEF]	5.6e-51	Phosphoenolpyruvate-dependent sugar phosphotransferase system, EIIA 2	Phosphotransferase/anion transporter;;PTS EIIA type-2 domain	3.27e-28;5.62e-30;4e-26	IPR016152;;IPR002178	NA	NA	PTS
CVP	bins.403_ctg3_352	bin_403	OTHER	0.000468	0.999532		8.91e-48	WP_107741944.1 HPr family phosphocarrier protein [Opitutaceae bacterium EW11]_x0001_PTY07569.1 phosphocarrier protein HPr [Opitutaceae bacterium EW11]	2.2e-37	PTS HPr component phosphorylation site	Phosphocarrier protein HPr-like;Phosphocarrier protein HPr-like;HPr-like superfamily;Phosphocarrier protein HPr-like	3.01e-30;3e-27;6.02e-27;5.7e-28	IPR000032;IPR000032;IPR035895;IPR000032	NA	NA	PTS
CVP	bins.403_ctg18_45	bin_403	OTHER	0.000652	0.999348		1.78e-196	RFC42091.1 Diadenylate cyclase (c-di-AMP synthetase) [Verrucomicrobia bacterium]	2.7e-175	Diadenylate cyclase	DNA integrity scanning protein, DisA, N-terminal;PTS EIIA type-2 domain;DNA integrity scanning protein, DisA, N-terminal domain superfamily;Phosphotransferase/anion transporter	1.9e-20;7.7e-22;7.59e-27;1.7e-22	IPR003390;IPR002178;IPR036888;IPR016152	NA	NA	PTS
CVP	bins.403_ctg18_195	bin_403	OTHER	0.000699	0.999301		5.2e-179	WP_096054396.1 HPr(Ser) kinase/phosphatase [Nibricoccus aquaticus]_x0001_ATC62761.1 HPr(Ser) kinase/phosphatase [Nibricoccus aquaticus]	1.3e-142	Catalyzes the ATP- as well as the pyrophosphate- dependent phosphorylation of a specific serine residue in HPr, a phosphocarrier protein of the phosphoenolpyruvate-dependent sugar phosphotransferase system (PTS). HprK P also catalyzes the pyrophosphate-producing, inorganic phosphate-dependent dephosphorylation (phosphorolysis) of seryl-phosphorylated HPr (P- Ser-HPr)	HPr kinase/phosphorylase, C-terminal;HPr(Ser) kinase/phosphorylase-like, N-terminal domain superfamily;HPr kinase/phosphorylase, C-terminal;;HPr(Ser) kinase/phosphorylase;HPr(Ser) kinase/phosphorylase, N-terminal	1.46e-52;1.28e-32;1.6e-54;5.8e-35;5.7e-102;7e-34	IPR011104;IPR028979;IPR011104;;IPR003755;IPR011126	NA	NA	PTS
CVP	bins.403_ctg18_318	bin_403	OTHER	0.001156	0.998844		2.15e-290	WP_096057547.1 phosphoenolpyruvate--protein phosphotransferase [Nibricoccus aquaticus]_x0001_ATC65918.1 phosphoenolpyruvate--protein phosphotransferase [Nibricoccus aquaticus]	1.9e-242	General (non sugar-specific) component of the phosphoenolpyruvate-dependent sugar phosphotransferase system (sugar PTS). This major carbohydrate active-transport system catalyzes the phosphorylation of incoming sugar substrates concomitantly with their translocation across the cell membrane. Enzyme I transfers the phosphoryl group from phosphoenolpyruvate (PEP) to the phosphoryl carrier protein (…	Pyruvate/Phosphoenolpyruvate kinase-like domain superfamily;PtsI, HPr-binding domain superfamily;Phosphotransferase system, enzyme I N-terminal;PEP-utilising enzyme, C-terminal;Phosphohistidine domain superfamily;PEP-utilising enzyme, mobile domain;Phosphotransferase system, enzyme I-like	4.19e-99;1.44e-28;4.5e-27;7.1e-106;9.81e-34;4.3e-22;6.8e-184	IPR015813;IPR036618;IPR008731;IPR000121;IPR036637;IPR008279;IPR006318	1.45e-62	CE9	PTS
CVP	bins.403_ctg18_674	bin_403	SP(Sec/SPI)	0.990042	0.009958	CS pos: 19-20. SYA-QT. Pr: 0.7587	8.22e-34	WP_108554225.1 hypothetical protein [Pedobacter sp. HMWF019]_x0001_PTS96501.1 hypothetical protein DBR11_19095 [Pedobacter sp. HMWF019]	1.9e-31	Hep Hag repeat protein	NA	NA	NA	1.67e-25	CBM32	PTS
CVP	bins.419_ctg41_15	bin_419	OTHER	0.002193	0.997807		3.1e-11	TMM20594.1 transcriptional repressor LexA [Actinobacteria bacterium]	3.4e-10	Represses a number of genes involved in the response to DNA damage (SOS response), including recA and lexA. In the presence of single-stranded DNA, RecA interacts with LexA causing an autocatalytic cleavage which disrupts the DNA-binding part of LexA, leading to derepression of the SOS regulon and eventually DNA repair	LexA repressor, DNA-binding domain;Winged helix DNA-binding domain superfamily	3.4e-15;1.25e-14	IPR006199;IPR036390	NA	NA	PTS
CVP	bins.419_ctg74_10	bin_419	OTHER	0.000529	0.999471		1.57e-09	PZN55786.1 hypothetical protein DIU68_07655 [Chloroflexi bacterium]	2.9e-07	Represses a number of genes involved in the response to DNA damage (SOS response), including recA and lexA. In the presence of single-stranded DNA, RecA interacts with LexA causing an autocatalytic cleavage which disrupts the DNA-binding part of LexA, leading to derepression of the SOS regulon and eventually DNA repair	Winged helix DNA-binding domain superfamily;LexA repressor, DNA-binding domain	1.3e-14;5.6e-12	IPR036390;IPR006199	NA	NA	PTS
CVP	bins.419_ctg135_22	bin_419	OTHER	0.000782	0.999218		1.44e-71	RMG88875.1 transcriptional repressor LexA [Chloroflexi bacterium]	3e-47	Represses a number of genes involved in the response to DNA damage (SOS response), including recA and lexA. In the presence of single-stranded DNA, RecA interacts with LexA causing an autocatalytic cleavage which disrupts the DNA-binding part of LexA, leading to derepression of the SOS regulon and eventually DNA repair	LexA repressor, DNA-binding domain;Transcription regulator LexA;Peptidase S24/S26A/S26B/S26C;LexA-like;LexA/Signal peptidase-like superfamily;Winged helix DNA-binding domain superfamily	4.3e-17;5.5e-52;4.5e-12;6.25e-19;1.24e-27;3.11e-15	IPR006199;IPR006200;IPR015927;IPR039418;IPR036286;IPR036390	NA	NA	PTS
[truncated: 11 more rows]

## Sheet: Table S6 CAZymes
Table S6. Genes involving in CAZyme secretion of the biological aqua crust.
[truncated: 737 more rows]

[truncated: 3 more sheets: Table S7 peptidase, Table S8 secretion type, Table S9 meta. genes]
